# Supplementary material for: Genomic insights into monensin resistance development in Eimeria tenella
Source: Front Vet Sci. 2025 Apr 1;12:1459791. doi: 10.3389/fvets.2025.1459791 (PMC11997974; doi:10.3389/fvets.2025.1459791)
Supplement: Supplementary file 1 [file Table_1.xlsx]

## Sheet: Additifile File 1
Table S1 Genome re-sequencing datas
Sample	monensin	Number of clean reads	mean depth value (x)	Average alignment rate	Number of SNP
P0	0 mg/kg	65221028	188	0.9871	12191
2xP1-1	200 mg/kg	56043019	162	0.9926	17919
2xP1-2	200 mg/kg	35783649	103	0.9976	81798
4xP4	400 mg/kg	70646913	204	0.9938	74008
4xP5-1	400 mg/kg	72413922	209	0.9891	74931
4xP5-2	400 mg/kg	73414104	212	0.9944	76645
10xP2	1000 mg/kg	73566520	212	0.9267	74698
10xP3-1	1000 mg/kg	72356508	209	0.9926	74190
10xP3-2	1000 mg/kg	39328794	113	0.9927	75579
Sjz-1	0 mg/kg	73744678	213	0.9923	61007
Sjz-2	0 mg/kg	74486799	215	0.991	62887
SCEt	0 mg/kg	69539823	201	0.9936	56289
XAEt	0 mg/kg	71628961	207	0.9934	75413
NJEt	0 mg/kg	69176926	200	0.9799	74522

## Sheet: Additifile File 2
Table S2 SNPs distribution in genomes
Consequence type	Count	Percentage
splice_acceptor_variant	74	0.04
splice_donor_variant	235	0.11
splice_donor_5th_base_variant	563	0.27
stop_gained	98	0.05
frameshift_variant	2907	1.39
stop_lost	9	0
start_lost	8	0
inframe_insertion	3453	1.65
inframe_deletion	13205	6.31
protein_altering_variant	21	0.01
missense_variant	11835	5.65
splice_polypyrimidine_tract_variant	2718	1.3
splice_region_variant	535	0.26
splice_donor_region_variant	344	0.16
stop_retained_variant	6	0
synonymous_variant	8545	4.08
coding_sequence_variant	92	0.04
3_prime_UTR_variant	49	0.02
intron_variant	43409	20.73
upstream_gene_variant	36525	17.44
downstream_gene_variant	7706	3.68
intergenic_variant	77085	36.81
Total	209422

## Sheet: Additifile File 3
Table S3 SNP numbers in chromosomes
Chromosome	Count	average marker density per chromosome
HG994961.1	3639	3644.87
HG994962.1	19560	16990.4
HG994963.1	6529	3589.02
HG994964.1	7055	3620.34
HG994965.1	9157	3257.85
HG994966.1	10801	3207.41
HG994967.1	11324	3130.93
HG994968.1	12661	3322.3
HG994969.1	12199	3165.13
HG994970.1	11772	2937.69
HG994971.1	28581	6775.75
HG994972.1	13092	3010.75
HG994973.1	13786	3020.22
HG994974.1	23439	3963.77
HG994975.1	25579	3772.79

## Sheet: Additifile File 4
Table S4 Variants_classes
Consequence type	Count	Percentage
indel	1053	0.5
insertion	14578	6.96
sequence_alteration	16055	7.67
deletion	35421	16.91
SNP	142315	67.96
Total	209422

## Sheet: Additifile File 5
Table S5 Mutation in coding_consequences
Consequence type	Count	Percentage
stop_gained	103	0.23
frameshift_variant	3161	7.04
stop_lost	11	0.02
start_lost	10	0.02
inframe_insertion	4168	9.28
inframe_deletion	16391	36.5
protein_altering_variant	49	0.11
missense_variant	12034	26.8
stop_retained_variant	16	0.04
synonymous_variant	8761	19.51
coding_sequence_variant	203	0.45
total	44907

## Sheet: Additifile File 6
Table S6 ΔSNP-index analysis between monensin-resistant samples(R) and monensin-sensitive samples (C)
CHROM	POS	R_snpindex	C_snpindex	deltaSNPindex	nSNPs	smoothed_DeltaSNPindex
HG994961.1	1476	0.532974	0.672396	-0.139422	123	0.152045
HG994961.1	1584	0.98	0.694838	0.285162	124	0.151991
HG994961.1	1860	0.489303	0.0204082	0.468894	125	0.151854
HG994961.1	2693	0.994581	0.699792	0.294789	127	0.151438
HG994961.1	2910	0.556049	0.0528517	0.503198	127	0.15133
HG994961.1	2911	0.562529	0.0541601	0.508369	127	0.151329
HG994961.1	2915	0.602898	0.0627257	0.540173	127	0.151327
HG994961.1	2919	0.630328	0.0660088	0.56432	127	0.151325
HG994961.1	3017	0.570877	0.385251	0.185626	128	0.151276
HG994961.1	3072	0.998785	0.711757	0.287028	128	0.151249
HG994961.1	3134	0.129913	0.0908242	0.0390883	128	0.151218
HG994961.1	3146	0.128441	0.0920133	0.0364279	128	0.151212
HG994961.1	3158	0.210981	0.350693	-0.139712	128	0.151206
HG994961.1	3160	0	0.0268603	-0.0268603	128	0.151205
HG994961.1	3164	0.86192	0.594215	0.267705	128	0.151203
HG994961.1	3260	0.180617	0.0795221	0.101095	128	0.151155
HG994961.1	3298	0.0879971	0.123516	-0.0355185	128	0.151136
HG994961.1	3610	0.182964	0.196353	-0.013389	128	0.15098
HG994961.1	3885	0	0.0112593	-0.0112593	128	0.150843
HG994961.1	3978	0.323626	0.221153	0.102473	129	0.150797
HG994961.1	4076	0.432506	0.19891	0.233597	129	0.150748
HG994961.1	4079	0.429656	0.196772	0.232884	129	0.150746
HG994961.1	4102	0.976914	0.699297	0.277617	129	0.150735
HG994961.1	4135	0.993444	0.702413	0.291031	129	0.150718
HG994961.1	4303	0.483582	0.400942	0.0826399	129	0.150634
HG994961.1	4341	0.494374	0.0197802	0.474594	129	0.150616
HG994961.1	4343	0.494311	0.0196078	0.474703	129	0.150615
HG994961.1	4355	0.529332	0.017316	0.512016	129	0.150609
HG994961.1	4427	0.987971	0.694459	0.293512	129	0.150573
HG994961.1	5317	1	0.697435	0.302565	129	0.150129
HG994961.1	5685	0.507585	0.0254658	0.482119	130	0.149945
HG994961.1	6557	0.423947	0.0203202	0.403627	157	0.14951
HG994961.1	7214	0.454989	0.0226558	0.432333	176	0.149182
HG994961.1	7741	0.984974	0.694975	0.289998	193	0.148919
HG994961.1	8639	0.481896	0.0207197	0.461177	227	0.148471
HG994961.1	9417	0.437755	0.0247137	0.413041	258	0.148083
HG994961.1	10195	0.457265	0.026965	0.4303	263	0.147694
HG994961.1	10313	0.522487	0.406426	0.116061	263	0.147635
HG994961.1	10569	0.984879	0.684737	0.300141	264	0.147508
HG994961.1	10747	0.569899	0.0159956	0.553903	264	0.147419
HG994961.1	10805	0.989932	0.693202	0.29673	264	0.14739
HG994961.1	11692	0.499668	0.405304	0.0943633	265	0.146947
HG994961.1	11808	0	0.260677	-0.260677	265	0.146889
HG994961.1	12782	0.47948	0.411113	0.0683668	265	0.146403
HG994961.1	13698	0.98228	0.564187	0.418093	265	0.145946
HG994961.1	15557	0.494752	0.0194236	0.475329	266	0.145019
HG994961.1	15558	0.494752	0.0194236	0.475329	266	0.145018
HG994961.1	15682	0.992136	0.690939	0.301197	266	0.144956
HG994961.1	16274	0.26306	0	0.26306	266	0.144661
HG994961.1	21594	0.947368	0.1258	0.821569	270	0.142006
HG994961.1	21630	0	0.0238095	-0.0238095	270	0.141988
HG994961.1	21686	0	0.0204082	-0.0204082	270	0.14196
HG994961.1	21758	0.143733	0.217799	-0.0740661	270	0.141924
HG994961.1	21759	0.143733	0.217799	-0.0740661	270	0.141924
HG994961.1	21857	0.420899	0.386964	0.0339343	270	0.141875
HG994961.1	22079	0	0.2601	-0.2601	270	0.141764
HG994961.1	22080	0	0.260065	-0.260065	270	0.141764
HG994961.1	22090	0.435021	0.0316742	0.403346	270	0.141759
HG994961.1	22458	0.542102	0.0146972	0.527405	272	0.141575
HG994961.1	22685	0.494912	0.409037	0.0858745	272	0.141462
HG994961.1	22818	0.523168	0.405115	0.118053	272	0.141395
HG994961.1	24850	0.530533	0.273552	0.256981	274	0.140381
HG994961.1	25017	0.987299	0.693266	0.294033	274	0.140298
HG994961.1	25529	0.99734	0.566586	0.430754	274	0.140043
HG994961.1	26404	0.989127	0.683334	0.305793	278	0.139606
HG994961.1	26486	0.992991	0.687177	0.305814	278	0.139565
HG994961.1	27514	0.990169	0.699542	0.290627	281	0.139052
HG994961.1	27617	0.472971	0.0173913	0.45558	281	0.139001
HG994961.1	27645	0.502859	0.0187651	0.484094	281	0.138987
HG994961.1	27867	0.489518	0.401369	0.0881494	282	0.138876
HG994961.1	28127	0.980377	0.69117	0.289206	283	0.138746
HG994961.1	29517	0.985876	0.691853	0.294022	283	0.138053
HG994961.1	29522	0	0.260638	-0.260638	283	0.13805
HG994961.1	31293	0.991031	0.699216	0.291815	286	0.137166
HG994961.1	31306	0.993304	0.700202	0.293101	286	0.13716
HG994961.1	31335	0.508547	0.40169	0.106858	286	0.137145
HG994961.1	31349	0	0	0	286	0.137138
HG994961.1	31350	0	0	0	286	0.137138
HG994961.1	34248	0.995327	0.692202	0.303126	335	0.135692
HG994961.1	34739	0.994924	0.700494	0.294429	336	0.135447
HG994961.1	35565	0.970894	0.692531	0.278363	338	0.135035
HG994961.1	36044	0.499171	0.0205714	0.4786	362	0.134796
HG994961.1	36314	0.992157	0.692625	0.299532	367	0.134661
HG994961.1	36422	0.496783	0.408368	0.0884156	367	0.134607
HG994961.1	37141	0.469836	0.673975	-0.20414	373	0.134248
HG994961.1	37763	0.532129	0.0233569	0.508772	377	0.133938
HG994961.1	37812	0.990079	0.692009	0.298071	377	0.133913
HG994961.1	39045	0.451498	0.0195695	0.431928	382	0.133298
HG994961.1	39820	0.988902	0.558271	0.430631	383	0.132911
HG994961.1	39856	0	0.25731	-0.25731	383	0.132893
HG994961.1	40794	0	0.260548	-0.260548	386	0.132425
HG994961.1	40920	0.989208	0.562576	0.426632	386	0.132362
HG994961.1	40975	0.98911	0.428571	0.560538	386	0.132335
HG994961.1	42348	0.976631	0.696432	0.280199	388	0.13165
HG994961.1	43172	0.456731	0.401582	0.0551487	389	0.131239
HG994961.1	43435	0.984606	0.564117	0.420489	390	0.131107
HG994961.1	44054	0.46866	0.0220174	0.446643	390	0.130799
HG994961.1	45363	0.983394	0.69569	0.287704	392	0.130145
HG994961.1	45469	0	0.26224	-0.26224	392	0.130092
HG994961.1	45572	0.445625	0.402181	0.0434438	394	0.130041
HG994961.1	45899	0.434028	0.64103	-0.207002	394	0.129878
HG994961.1	45954	0.125232	0.170476	-0.0452446	394	0.12985
HG994961.1	45962	0.148276	0.206244	-0.0579678	394	0.129846
HG994961.1	45964	0.146246	0.203044	-0.056798	394	0.129845
HG994961.1	46020	0.578893	0.37235	0.206542	394	0.129817
HG994961.1	46265	0.472637	0.550096	-0.0774589	394	0.129695
HG994961.1	46489	0.996377	0.550093	0.446284	394	0.129583
HG994961.1	46503	0	0.236255	-0.236255	394	0.129576
HG994961.1	46601	0.982381	0.693983	0.288398	394	0.129528
HG994961.1	46666	0.979293	0.714286	0.265007	394	0.129495
HG994961.1	46776	0.982961	0.562061	0.4209	394	0.12944
HG994961.1	46831	0.4178	0.400603	0.0171975	394	0.129413
HG994961.1	47227	0.994845	0.56701	0.427835	396	0.129215
HG994961.1	47617	0.504032	0.133292	0.37074	396	0.129021
HG994961.1	47618	0.504032	0.133292	0.37074	396	0.12902
HG994961.1	47728	0	0.246431	-0.246431	396	0.128965
HG994961.1	47730	0	0.246345	-0.246345	396	0.128964
HG994961.1	47987	0.325664	0.3818	-0.0561364	396	0.128836
HG994961.1	48542	0.500709	0.400362	0.100347	398	0.128559
HG994961.1	48597	0.485106	0.409203	0.0759035	398	0.128532
HG994961.1	48862	0.484432	0.0177778	0.466654	399	0.128399
HG994961.1	49721	0	0.263543	-0.263543	402	0.127971
HG994961.1	49818	0.459934	0.405162	0.0547726	402	0.127922
HG994961.1	51520	0.587703	0.0232851	0.564418	402	0.127073
HG994961.1	51587	0.422556	0.395598	0.0269583	401	0.12704
HG994961.1	52658	0.491684	0.0174216	0.474262	401	0.126505
HG994961.1	52693	0.485136	0.0169096	0.468227	400	0.126488
HG994961.1	52989	0.506468	0.398787	0.107681	397	0.12634
HG994961.1	53937	0	0.119617	-0.119617	387	0.125867
HG994961.1	55472	0.461178	0.020598	0.44058	378	0.125101
HG994961.1	55708	0.940711	0.625036	0.315675	378	0.124983
HG994961.1	55713	0	0.0625788	-0.0625788	378	0.124981
HG994961.1	55734	0	0.0738248	-0.0738248	378	0.12497
HG994961.1	55942	0.989675	0.55518	0.434495	378	0.124866
HG994961.1	55969	0.951887	0.670328	0.281559	378	0.124853
HG994961.1	56005	0.86452	0.34961	0.51491	378	0.124835
HG994961.1	56060	0.155584	0.0966671	0.0589168	378	0.124807
HG994961.1	56164	0.0297297	0.0168971	0.0128326	378	0.124756
HG994961.1	56165	0.0297297	0.0208494	0.00888031	378	0.124755
HG994961.1	56178	0.543333	0.495554	0.047779	378	0.124749
HG994961.1	56179	0.538212	0.495857	0.0423552	378	0.124748
HG994961.1	56206	0.0692308	0.0400128	0.029218	378	0.124735
HG994961.1	56248	0.210268	0.135934	0.0743344	378	0.124714
HG994961.1	56258	0	0.0428688	-0.0428688	378	0.124709
HG994961.1	56260	0	0.0430076	-0.0430076	378	0.124708
HG994961.1	56329	0.198406	0	0.198406	378	0.124673
HG994961.1	56332	0.616788	0.457291	0.159498	378	0.124672
HG994961.1	56338	0	0.0481216	-0.0481216	378	0.124669
HG994961.1	56342	0	0.0484232	-0.0484232	378	0.124667
HG994961.1	56432	0.373579	0.224976	0.148603	380	0.124622
HG994961.1	56434	0.366071	0.223036	0.143035	380	0.124621
HG994961.1	56480	0.423671	0.268817	0.154855	380	0.124598
HG994961.1	56493	0.444832	0.285566	0.159265	380	0.124591
HG994961.1	56498	0.309464	0.231512	0.0779514	380	0.124589
HG994961.1	56504	0.316514	0.238149	0.0783655	380	0.124586
HG994961.1	56547	0.527078	0.337849	0.18923	380	0.124564
HG994961.1	56554	0.517645	0.337257	0.180388	380	0.124561
HG994961.1	56572	0.501674	0.328912	0.172762	379	0.124552
HG994961.1	56588	0.474903	0.312535	0.162367	379	0.124544
HG994961.1	56619	0.997015	0.705926	0.291089	379	0.124529
HG994961.1	56632	0.171832	0.0917691	0.0800626	379	0.124522
HG994961.1	56756	0.18793	0.0901543	0.0977761	379	0.12446
HG994961.1	56778	0.225297	0	0.225297	379	0.124449
HG994961.1	56787	0.792165	0.596771	0.195394	379	0.124445
HG994961.1	56808	0.30664	0.233754	0.0728866	379	0.124434
HG994961.1	56811	0.304676	0.229731	0.0749447	379	0.124433
HG994961.1	56832	0.225178	0.182373	0.0428042	379	0.124422
HG994961.1	56843	0.19114	0.160697	0.0304432	379	0.124417
HG994961.1	56845	0.493284	0.40875	0.0845339	379	0.124416
HG994961.1	56847	0.30694	0	0.30694	379	0.124415
HG994961.1	56853	0.175712	0.131318	0.0443938	379	0.124412
HG994961.1	57123	0.260007	0.0153538	0.244653	379	0.124277
HG994961.1	57136	0	0.0137987	-0.0137987	379	0.124271
HG994961.1	57157	0	0.0168539	-0.0168539	379	0.12426
HG994961.1	57160	0.384084	0	0.384084	379	0.124259
HG994961.1	57213	0.304669	0.154181	0.150488	379	0.124232
HG994961.1	57309	0.318899	0.293879	0.0250207	378	0.124184
HG994961.1	57328	0.30895	0.282895	0.0260551	378	0.124175
HG994961.1	57338	0	0.128032	-0.128032	378	0.12417
HG994961.1	57358	0.20671	0.22083	-0.0141197	378	0.12416
HG994961.1	57364	0.215539	0.219697	-0.00415832	378	0.124157
HG994961.1	57376	0	0.0914178	-0.0914178	378	0.124151
HG994961.1	57383	0.221386	0.207002	0.0143842	378	0.124147
HG994961.1	57385	0	0.163521	-0.163521	378	0.124146
HG994961.1	57387	0	0.0813444	-0.0813444	378	0.124145
HG994961.1	57397	0	0.0757957	-0.0757957	378	0.12414
HG994961.1	57468	0.235873	0.422827	-0.186953	378	0.124105
HG994961.1	57632	0.767375	0.337429	0.429945	378	0.124023
HG994961.1	57642	0.211193	0.0960198	0.115174	378	0.124018
HG994961.1	57670	0.201717	0.083193	0.118524	378	0.124004
HG994961.1	57673	0.200518	0.0802347	0.120284	378	0.124003
HG994961.1	57680	0.186707	0.139305	0.047402	379	0.123999
HG994961.1	57682	0.188465	0.138943	0.0495219	379	0.123998
HG994961.1	57751	0.108087	0	0.108087	378	0.123964
HG994961.1	57754	0.147322	0.164469	-0.0171471	378	0.123962
HG994961.1	57760	0	0.0491908	-0.0491908	378	0.123959
HG994961.1	57764	0	0.0443797	-0.0443797	378	0.123957
HG994961.1	57801	0	0.0227273	-0.0227273	378	0.123939
HG994961.1	57836	0.246996	0.111101	0.135895	378	0.123921
HG994961.1	57853	0.224315	0.129843	0.0944723	378	0.123913
HG994961.1	57859	0.246164	0.135363	0.110802	378	0.12391
HG994961.1	57880	0.247067	0.15502	0.0920464	378	0.123899
HG994961.1	57911	0.243826	0.314302	-0.0704759	378	0.123884
HG994961.1	57916	0.1981	0.295555	-0.097455	378	0.123881
HG994961.1	57922	0.210979	0.299993	-0.089014	378	0.123878
HG994961.1	57937	0.308378	0.44814	-0.139762	378	0.123871
HG994961.1	57965	0.345091	0.457239	-0.112149	378	0.123857
HG994961.1	57972	0.328585	0.460733	-0.132148	378	0.123853
HG994961.1	58006	0.393586	0.510868	-0.117282	378	0.123836
HG994961.1	58021	0.406117	0.525439	-0.119322	378	0.123829
HG994961.1	58046	0	0.0809276	-0.0809276	378	0.123816
HG994961.1	58050	0.278459	0.396384	-0.117925	378	0.123814
HG994961.1	58107	0	0.0679155	-0.0679155	378	0.123786
HG994961.1	58164	0	0.0685594	-0.0685594	378	0.123758
HG994961.1	58165	0.0964837	0.0322581	0.0642256	378	0.123757
HG994961.1	58168	0	0.0675616	-0.0675616	378	0.123756
HG994961.1	58172	0.0749595	0.034632	0.0403275	378	0.123754
HG994961.1	58183	0.140212	0.163684	-0.0234719	378	0.123748
HG994961.1	58193	0.225554	0.494974	-0.26942	378	0.123743
HG994961.1	58205	0.27724	0.359495	-0.0822553	378	0.123737
HG994961.1	58226	0.396951	0.395242	0.001709	378	0.123727
HG994961.1	58229	0.410811	0.53074	-0.11993	378	0.123725
HG994961.1	58235	0.434783	0.405336	0.0294469	378	0.123722
HG994961.1	58236	0.436005	0.405336	0.0306698	378	0.123722
HG994961.1	58442	0.660744	0.679239	-0.0184948	380	0.123619
HG994961.1	58553	0.628043	0.56242	0.0656231	380	0.123563
HG994961.1	58623	0.583343	0.371582	0.211761	380	0.123529
HG994961.1	58659	0.985292	0.705702	0.27959	380	0.123511
HG994961.1	58752	0	0.0758578	-0.0758578	380	0.123464
HG994961.1	58772	0	0.0136409	-0.0136409	380	0.123454
HG994961.1	58774	0	0.0954977	-0.0954977	380	0.123453
HG994961.1	58778	0.241391	0.0160401	0.22535	380	0.123451
HG994961.1	58788	0.26028	0	0.26028	380	0.123446
HG994961.1	58790	0.230353	0.0325918	0.197761	380	0.123445
HG994961.1	58801	0.732228	0.562094	0.170133	380	0.12344
HG994961.1	58811	0.726852	0.560182	0.16667	380	0.123435
HG994961.1	58845	0.994728	0.614386	0.380342	380	0.123418
HG994961.1	58882	0.204861	0.0796453	0.125215	380	0.123399
HG994961.1	58965	0.430049	0.409578	0.0204711	380	0.123358
HG994961.1	59047	0.100936	0.0115661	0.0893703	380	0.123317
HG994961.1	59057	0.0950478	0.0111658	0.083882	380	0.123312
HG994961.1	59085	0.0422297	0	0.0422297	380	0.123298
HG994961.1	59088	0.0404531	0	0.0404531	380	0.123296
HG994961.1	59095	0.0357143	0.0543147	-0.0186004	380	0.123293
HG994961.1	59097	0.0362069	0.0539554	-0.0177485	380	0.123292
HG994961.1	59143	0.0423729	0.0108844	0.0314885	380	0.123269
HG994961.1	59163	0.159878	0.115935	0.0439426	380	0.123259
HG994961.1	59169	0.181706	0.12616	0.0555459	380	0.123256
HG994961.1	59197	0.983559	0.703574	0.279985	380	0.123242
HG994961.1	59237	0.28946	0.229365	0.0600952	380	0.123222
HG994961.1	59238	0.287671	0.228334	0.0593367	380	0.123222
HG994961.1	59243	0.293567	0.229527	0.0640401	380	0.123219
HG994961.1	59254	0.29516	0.228197	0.0669636	380	0.123214
HG994961.1	59262	0.298234	0.224344	0.07389	380	0.12321
HG994961.1	59268	0.295573	0.224477	0.0710955	380	0.123207
HG994961.1	59310	0.203854	0.164414	0.03944	380	0.123186
HG994961.1	59328	0	0.0716843	-0.0716843	380	0.123177
HG994961.1	59334	0	0.0296976	-0.0296976	380	0.123174
HG994961.1	59490	0	0.0130463	-0.0130463	379	0.123096
HG994961.1	59523	0	0.0115012	-0.0115012	379	0.123079
HG994961.1	60081	0	0.260253	-0.260253	379	0.122801
HG994961.1	60147	0.995686	0.69509	0.300596	379	0.122768
HG994961.1	60180	0.99553	0.699098	0.296432	379	0.122752
HG994961.1	60339	0.993724	0.693024	0.3007	377	0.122672
HG994961.1	60972	0	0	0	376	0.122356
HG994961.1	65501	0	0	0	377	0.121819
HG994961.1	68563	0.518158	0.266409	0.251749	377	0.122885
HG994961.1	68633	0.991379	0.701071	0.290308	379	0.122909
HG994961.1	69799	0	0.129602	-0.129602	380	0.123315
HG994961.1	70277	0.97482	0.692265	0.282555	381	0.123481
HG994961.1	72132	0.990149	0.564544	0.425605	374	0.124127
HG994961.1	72380	0	0.261425	-0.261425	374	0.124213
HG994961.1	73366	0.487204	0.0238095	0.463394	371	0.124556
HG994961.1	74007	0.995283	0.566987	0.428296	371	0.124779
HG994961.1	75574	0.98524	0.689445	0.295795	369	0.125324
HG994961.1	75936	0.992229	0.70061	0.291619	369	0.12545
HG994961.1	75998	0	0.261027	-0.261027	369	0.125472
HG994961.1	76273	0.98905	0.700545	0.288505	369	0.125568
HG994961.1	76656	0.978155	0.565826	0.412329	368	0.125701
HG994961.1	76850	0	0.0122231	-0.0122231	369	0.125768
HG994961.1	77222	0.487333	0.0258718	0.461462	370	0.125898
HG994961.1	77766	0.97936	0.567366	0.411993	368	0.126087
HG994961.1	77880	0.991139	0.562175	0.428964	367	0.126127
HG994961.1	79540	0	0.126482	-0.126482	366	0.126704
HG994961.1	79593	0.565198	0.0151332	0.550064	366	0.126723
HG994961.1	80925	0.977773	0.428571	0.549202	370	0.127186
HG994961.1	81770	0.562021	0.021097	0.540924	370	0.127481
HG994961.1	82241	0.99375	0.69664	0.29711	370	0.127644
HG994961.1	82821	0.561589	0.0171131	0.544476	372	0.127846
HG994961.1	83049	0	0.0120226	-0.0120226	372	0.127926
HG994961.1	83050	0	0.0132404	-0.0132404	372	0.127926
HG994961.1	83051	0	0.0131761	-0.0131761	372	0.127926
HG994961.1	83061	0	0.0237411	-0.0237411	372	0.12793
HG994961.1	83065	0	0.014966	-0.014966	372	0.127931
HG994961.1	83067	0	0.0165631	-0.0165631	372	0.127932
HG994961.1	83071	0	0.0146179	-0.0146179	372	0.127933
HG994961.1	83074	0	0.0262933	-0.0262933	372	0.127934
HG994961.1	83078	0	0.0302808	-0.0302808	372	0.127936
HG994961.1	83089	0	0.0331784	-0.0331784	372	0.127939
HG994961.1	83092	0	0.0399986	-0.0399986	372	0.127941
HG994961.1	83099	0	0.0454075	-0.0454075	372	0.127943
HG994961.1	83118	0	0.0537543	-0.0537543	372	0.12795
HG994961.1	83128	0	0.0565402	-0.0565402	372	0.127953
HG994961.1	83145	0	0.0498257	-0.0498257	373	0.127959
HG994961.1	83154	0	0.0477699	-0.0477699	373	0.127962
HG994961.1	83163	0	0.0461926	-0.0461926	373	0.127965
HG994961.1	83165	0	0.0436518	-0.0436518	373	0.127966
HG994961.1	83173	0	0.0431225	-0.0431225	373	0.127969
HG994961.1	83176	0	0.0430468	-0.0430468	373	0.12797
HG994961.1	83186	0	0.0375369	-0.0375369	373	0.127973
HG994961.1	83190	0	0.0243902	-0.0243902	373	0.127975
HG994961.1	83193	0	0.0246914	-0.0246914	373	0.127976
HG994961.1	83198	0	0.0237131	-0.0237131	373	0.127977
HG994961.1	83226	0	0.0143541	-0.0143541	373	0.127987
HG994961.1	83236	0.0515021	0.0135747	0.0379275	373	0.127991
HG994961.1	83240	0.0625	0.0272121	0.0352879	373	0.127992
HG994961.1	83245	0.0647059	0.015873	0.0488329	373	0.127994
HG994961.1	83248	0.0661479	0.0155958	0.0505521	373	0.127995
HG994961.1	83251	0.0722433	0.0149432	0.0573001	373	0.127996
HG994961.1	83252	0.0711538	0.0150693	0.0560845	373	0.127996
HG994961.1	83253	0.0719844	0.0145278	0.0574566	373	0.127997
HG994961.1	83351	0.0396825	0	0.0396825	373	0.128031
HG994961.1	83354	0.0390625	0.00855826	0.0305042	373	0.128032
HG994961.1	83360	0.0396825	0	0.0396825	373	0.128034
HG994961.1	83362	0.040107	0.00859788	0.0315091	373	0.128034
HG994961.1	83369	0.0396825	0	0.0396825	373	0.128037
HG994961.1	83381	0	0.0541635	-0.0541635	373	0.128041
HG994961.1	83395	0	0.0531314	-0.0531314	373	0.128046
HG994961.1	83404	0	0.046724	-0.046724	373	0.128049
HG994961.1	83406	0	0.0456135	-0.0456135	373	0.12805
HG994961.1	83428	0	0.0363673	-0.0363673	373	0.128057
HG994961.1	83449	0	0.0290064	-0.0290064	373	0.128065
HG994961.1	83455	0	0.0320539	-0.0320539	373	0.128067
HG994961.1	83456	0	0.0310824	-0.0310824	373	0.128067
HG994961.1	84149	0.491903	0.405198	0.0867049	374	0.128308
HG994961.1	84729	0.991935	0.690842	0.301094	373	0.12851
HG994961.1	85020	0.987766	0.691481	0.296286	373	0.128611
HG994961.1	85444	0.984917	0.560046	0.424872	373	0.128759
HG994961.1	85681	0.461874	0.406727	0.0551465	372	0.128841
HG994961.1	85723	0	0.017229	-0.017229	372	0.128856
HG994961.1	85724	0	0.017229	-0.017229	372	0.128856
HG994961.1	85749	0	0.028436	-0.028436	372	0.128865
HG994961.1	85755	0	0.0345515	-0.0345515	372	0.128867
HG994961.1	85790	0.171557	0.14399	0.0275667	372	0.128879
HG994961.1	85824	0.430662	0.293651	0.137012	372	0.128891
HG994961.1	85853	0.420359	0.285391	0.134969	372	0.128901
HG994961.1	85880	0.383833	0.284301	0.0995322	372	0.128911
HG994961.1	85885	0.383663	0.278851	0.104812	372	0.128912
HG994961.1	85895	0.383641	0.271398	0.112243	372	0.128916
HG994961.1	85907	0.379897	0.259165	0.120732	372	0.12892
HG994961.1	85909	0.378062	0.261259	0.116803	372	0.128921
HG994961.1	85910	0.374183	0.259684	0.114499	372	0.128921
HG994961.1	85911	0.37478	0.260215	0.114565	372	0.128922
HG994961.1	85914	0.370066	0.259527	0.110539	372	0.128923
HG994961.1	85922	0.376483	0.251099	0.125384	372	0.128925
HG994961.1	85958	0.359247	0.245658	0.113589	372	0.128938
HG994961.1	85995	0.342277	0.259712	0.0825648	372	0.128951
HG994961.1	86001	0.349005	0.267317	0.0816883	372	0.128953
HG994961.1	86007	0.344901	0.257089	0.0878124	372	0.128955
HG994961.1	86008	0.336224	0.257962	0.0782625	372	0.128955
HG994961.1	86028	0.319166	0.243765	0.0754015	373	0.128962
HG994961.1	86033	0.318494	0.240327	0.0781671	373	0.128964
HG994961.1	86063	0.273268	0.220705	0.052563	372	0.128974
HG994961.1	86087	0.218361	0.193876	0.0244844	372	0.128983
HG994961.1	86100	0.194865	0.172215	0.0226497	372	0.128987
HG994961.1	86106	0.179937	0.162941	0.0169962	372	0.128989
HG994961.1	86120	0.1367	0.129381	0.00731899	372	0.128994
HG994961.1	86517	0.987122	0.688633	0.298489	370	0.129132
HG994961.1	86765	0.97636	0.700298	0.276062	370	0.129219
HG994961.1	87062	0.972943	0.566138	0.406805	370	0.129322
HG994961.1	87069	0.972538	0.566138	0.4064	371	0.129324
HG994961.1	87091	0.961294	0.696838	0.264456	371	0.129332
HG994961.1	87101	0.958801	0.566502	0.392298	371	0.129336
HG994961.1	87167	0.967324	0.564571	0.402753	370	0.129359
HG994961.1	87312	0.983607	0.678816	0.304791	370	0.129409
HG994961.1	87358	0.486842	0.507937	-0.0210944	370	0.129425
HG994961.1	87574	0.480769	0.644916	-0.164147	370	0.1295
HG994961.1	88201	0.325212	0.0211864	0.304025	369	0.129718
HG994961.1	88314	0.137758	0.0852453	0.0525131	369	0.129758
HG994961.1	88459	0.260824	0.223613	0.0372114	370	0.129808
HG994961.1	88505	0.995158	0.702506	0.292652	370	0.129824
HG994961.1	88685	0.994941	0.707401	0.287539	371	0.129887
HG994961.1	89223	0	0.265676	-0.265676	370	0.130074
HG994961.1	90186	0	0.257442	-0.257442	369	0.130409
HG994961.1	90409	0.573895	0.0179978	0.555897	369	0.130487
HG994961.1	90411	0.573895	0.0179978	0.555897	369	0.130487
HG994961.1	91478	0.443408	0.40343	0.0399773	368	0.130859
HG994961.1	91800	0.997596	0.559864	0.437732	369	0.130971
HG994961.1	92443	0.97888	0.56469	0.41419	368	0.131195
HG994961.1	93215	0.992823	0.555714	0.437109	370	0.131463
HG994961.1	95141	0	0.257993	-0.257993	369	0.132133
HG994961.1	95191	0	0.258962	-0.258962	369	0.132151
HG994961.1	95481	0.960579	0.693393	0.267187	367	0.132252
HG994961.1	95545	0.472305	0.414417	0.0578886	367	0.132274
HG994961.1	96965	0.47177	0.40403	0.0677401	357	0.132768
HG994961.1	97088	0.992436	0.690956	0.30148	357	0.132811
HG994961.1	98170	0.985776	0.562909	0.422867	352	0.133187
HG994961.1	98332	0.990094	0.684806	0.305288	352	0.133244
HG994961.1	98752	0.988593	0.561995	0.426599	350	0.13339
HG994961.1	99331	0.463482	0.663799	-0.200317	350	0.133591
HG994961.1	99374	0.538266	0.0145386	0.523727	350	0.133606
HG994961.1	99622	0	0.265365	-0.265365	350	0.133693
HG994961.1	100198	0.463927	0.405609	0.0583179	349	0.133893
HG994961.1	102282	0.449343	0.402141	0.047202	352	0.134618
HG994961.1	102750	0.556569	0.0243386	0.532231	352	0.134781
HG994961.1	103799	0.463146	0.0161491	0.446997	352	0.135146
HG994961.1	105167	0.501505	0.0209059	0.480599	352	0.135622
HG994961.1	105393	0.984737	0.698891	0.285846	352	0.135701
HG994961.1	105680	0	0.123498	-0.123498	351	0.135801
HG994961.1	106375	0.987421	0.695306	0.292115	333	0.136043
HG994961.1	106425	0	0.128374	-0.128374	333	0.13606
HG994961.1	107677	0.98267	0.700891	0.281779	291	0.136496
HG994961.1	108374	0.994982	0.692624	0.302358	261	0.136738
HG994961.1	108438	0.994845	0.689039	0.305807	261	0.136761
HG994961.1	108645	0.445332	0.402335	0.0429976	258	0.136833
HG994961.1	110643	0.484987	0.402844	0.0821432	222	0.137528
HG994961.1	110934	0.993599	0.705439	0.28816	222	0.137629
HG994961.1	112194	0	0.24651	-0.24651	222	0.138068
HG994961.1	113379	0.995363	0.688822	0.306541	227	0.13848
HG994961.1	114438	0	0.259791	-0.259791	231	0.138848
HG994961.1	114443	0	0.259415	-0.259415	231	0.13885
HG994961.1	115177	0.993163	0.693065	0.300098	232	0.139106
HG994961.1	116080	0.433479	0.411166	0.0223133	234	0.13942
HG994961.1	116233	0.50861	0.394009	0.114601	234	0.139473
HG994961.1	117652	0	0.26236	-0.26236	237	0.139967
HG994961.1	117906	0.491947	0.398697	0.0932502	237	0.140055
HG994961.1	118622	0	0.130775	-0.130775	237	0.140304
HG994961.1	118623	0	0.130775	-0.130775	237	0.140305
HG994961.1	119160	0.984681	0.701436	0.283245	236	0.140492
HG994961.1	120061	0	0.127778	-0.127778	239	0.140805
HG994961.1	120286	0.46854	0.0225806	0.44596	239	0.140883
HG994961.1	120547	0.525965	0.0206473	0.505317	239	0.140974
HG994961.1	124943	0.989421	0.701548	0.287873	239	0.142504
HG994961.1	126584	0	0.122024	-0.122024	241	0.142914
HG994961.1	126718	0.476331	0.0169942	0.459336	240	0.142941
HG994961.1	127052	0.98327	0.697157	0.286113	240	0.14301
HG994961.1	127586	0	0.268182	-0.268182	244	0.143119
HG994961.1	128992	0.973904	0.695462	0.278441	245	0.143407
HG994961.1	129334	0	0.25742	-0.25742	245	0.143478
HG994961.1	129699	0.456915	0.407251	0.0496643	243	0.143552
HG994961.1	129745	0.995556	0.697279	0.298276	243	0.143562
HG994961.1	130709	0.978438	0.689392	0.289046	244	0.143759
HG994961.1	130763	0.987868	0.690296	0.297572	244	0.14377
HG994961.1	131003	0.977578	0.56313	0.414448	244	0.14382
HG994961.1	131210	0.524948	0.0190476	0.505901	244	0.143862
HG994961.1	131364	0.492223	0.0198251	0.472398	244	0.143894
HG994961.1	131416	0.992248	0.693144	0.299104	244	0.143904
HG994961.1	131583	0.516569	0.402111	0.114457	245	0.143938
HG994961.1	132512	0.479374	0.0191273	0.460247	245	0.144129
HG994961.1	132781	0.971395	0.692613	0.278782	245	0.144184
HG994961.1	133137	0.979365	0.696394	0.282972	231	0.144257
HG994961.1	134140	0	0.25814	-0.25814	201	0.144462
HG994961.1	134935	0.455401	0.0209059	0.434495	199	0.144625
HG994961.1	136009	0	0.25372	-0.25372	175	0.144845
HG994961.1	137064	0.473687	0.409105	0.0645816	166	0.145062
HG994961.1	137847	0.994219	0.692663	0.301556	160	0.145222
HG994961.1	138316	0.991026	0.560024	0.431002	158	0.145318
HG994961.1	138680	0.991006	0.558503	0.432503	156	0.145393
HG994961.1	139645	0	0.260435	-0.260435	156	0.14559
HG994961.1	140639	0.985577	0.428016	0.557561	153	0.145794
HG994961.1	141339	0	0.252824	-0.252824	154	0.145938
HG994961.1	141693	0.440863	0.0210084	0.419855	153	0.14601
HG994961.1	142692	0.976872	0.694696	0.282176	153	0.146215
HG994961.1	143153	0.981508	0.702387	0.279121	153	0.146309
HG994961.1	143181	0	0.258239	-0.258239	155	0.146315
HG994961.1	143221	0.974315	0.701984	0.272331	154	0.146323
HG994961.1	146255	0.986406	0.559242	0.427164	153	0.146945
HG994961.1	146430	0.502851	0.405617	0.0972336	153	0.146981
HG994961.1	146451	0.975514	0.428571	0.546943	153	0.146985
HG994961.1	147100	0.468922	0.0185387	0.450383	151	0.147118
HG994961.1	148875	0.995519	0.696615	0.298905	153	0.147482
HG994961.1	150148	0.500166	0.0231862	0.476979	151	0.147743
HG994961.1	150313	0.980386	0.555401	0.424985	150	0.147777
HG994961.1	151599	0	0.128151	-0.128151	152	0.14804
HG994961.1	151813	0.979339	0.69569	0.283649	152	0.148084
HG994961.1	151837	0.459791	0.411754	0.0480369	152	0.148089
HG994961.1	152014	0.480554	0.407826	0.0727283	152	0.148125
HG994961.1	152616	0.519718	0.405935	0.113783	151	0.148248
HG994961.1	152719	0.464723	0.0136054	0.451117	151	0.14827
HG994961.1	153051	0.493421	0.0187534	0.474668	150	0.148338
HG994961.1	154065	0.993167	0.562808	0.43036	150	0.148545
HG994961.1	155682	0.97977	0.428571	0.551199	147	0.148877
HG994961.1	157941	0.995851	0.694516	0.301335	151	0.14934
HG994961.1	158134	0.991615	0.695038	0.296578	151	0.149379
HG994961.1	158193	0	0.257591	-0.257591	151	0.149391
HG994961.1	159022	0	0	0	148	0.149561
HG994961.1	161590	0	0.259637	-0.259637	147	0.150087
HG994961.1	162804	0.983588	0.682547	0.301041	150	0.150336
HG994961.1	163110	0.997585	0.562794	0.43479	152	0.150399
HG994961.1	163143	0.992265	0.695159	0.297107	152	0.150406
HG994961.1	163148	0	0.120616	-0.120616	152	0.150407
HG994961.1	163258	0	0.128307	-0.128307	152	0.150429
HG994961.1	163726	0.992716	0.711276	0.28144	151	0.150525
HG994961.1	163838	0	0.0692199	-0.0692199	151	0.150548
HG994961.1	163881	0.997582	0.710528	0.287054	151	0.150557
HG994961.1	164081	0.151157	0.196834	-0.0456772	151	0.150598
HG994961.1	164585	0	0	0	154	0.150701
HG994961.1	165204	0.973624	0.556794	0.41683	159	0.150828
HG994961.1	165253	0.982925	0.558372	0.424553	160	0.150838
HG994961.1	165823	0.99435	0.567121	0.427229	160	0.150955
HG994961.1	166859	0	0.255076	-0.255076	160	0.151167
HG994961.1	167390	0.525627	0.0215517	0.504076	162	0.151276
HG994961.1	167592	0	0.251742	-0.251742	162	0.151317
HG994961.1	168437	0.992015	0.696622	0.295393	160	0.151491
HG994961.1	169430	0.972933	0.428571	0.544362	158	0.151694
HG994961.1	169546	0.969316	0.41531	0.554006	158	0.151718
HG994961.1	169795	0	0.263499	-0.263499	158	0.151769
HG994961.1	169840	0.994477	0.565414	0.429064	158	0.151778
HG994961.1	170261	1	0.700614	0.299386	158	0.151864
HG994961.1	170936	0.494743	0.018315	0.476428	158	0.152003
HG994961.1	174766	0.522996	0.411874	0.111122	169	0.152787
HG994961.1	174913	0.984007	0.694308	0.289698	169	0.152818
HG994961.1	174938	0.989702	0.693252	0.296451	170	0.152823
HG994961.1	175169	0.985018	0.694158	0.29086	169	0.15287
HG994961.1	175541	0.992294	0.428571	0.563722	169	0.152946
HG994961.1	175865	0.99038	0.428571	0.561809	169	0.153013
HG994961.1	176105	0.986726	0.564898	0.421828	170	0.153062
HG994961.1	176559	0.995146	0.691793	0.303352	170	0.153155
HG994961.1	176560	0.995146	0.691793	0.303352	170	0.153155
HG994961.1	176786	0.984293	0.698653	0.285641	168	0.153201
HG994961.1	177111	0.969039	0.693585	0.275455	167	0.153268
HG994961.1	177264	0.52128	0.0207792	0.500501	167	0.153299
HG994961.1	177265	0.527437	0.0207792	0.506658	167	0.1533
HG994961.1	177378	0.98766	0.689632	0.298028	167	0.153323
HG994961.1	177390	0.992559	0.69313	0.29943	167	0.153325
HG994961.1	177646	0.980701	0.566052	0.414649	166	0.153378
HG994961.1	177764	0.985236	0.69532	0.289916	166	0.153402
HG994961.1	177766	0.985236	0.692257	0.292979	166	0.153402
HG994961.1	180121	0	0.261682	-0.261682	165	0.153885
HG994961.1	180883	0.454787	0.402547	0.0522399	166	0.154041
HG994961.1	181547	0.985149	0.695723	0.289426	163	0.154177
HG994961.1	181757	0.992095	0.695938	0.296157	162	0.15422
HG994961.1	182366	0.989834	0.69314	0.296695	164	0.154345
HG994961.1	183063	0.530264	0.015528	0.514736	163	0.154488
HG994961.1	183428	0.504527	0.404085	0.100442	163	0.154562
HG994961.1	186325	0	0.264992	-0.264992	166	0.155156
HG994961.1	187318	0.983467	0.684333	0.299133	165	0.15536
HG994961.1	188780	0.986911	0.697199	0.289712	162	0.154845
HG994961.1	189498	0.986445	0.556973	0.429472	163	0.154553
HG994961.1	190650	0.459515	0.4081	0.0514159	163	0.154084
HG994961.1	191822	0	0.26734	-0.26734	165	0.153607
HG994961.1	192672	0.984217	0.693944	0.290274	171	0.153261
HG994961.1	193162	0	0	0	170	0.153062
HG994961.1	193164	0	0	0	170	0.153061
HG994961.1	194423	0.994277	0.428571	0.565706	174	0.152549
HG994961.1	194551	0.988764	0.693993	0.294772	174	0.152497
HG994961.1	196113	0.982147	0.697939	0.284208	176	0.151861
HG994961.1	197655	0	0.251703	-0.251703	174	0.151234
HG994961.1	198670	0.507895	0.412152	0.0957422	178	0.150821
HG994961.1	198671	0.507895	0.412152	0.0957422	178	0.15082
HG994961.1	198672	0.507895	0.412071	0.0958239	178	0.15082
HG994961.1	198873	0	0.261523	-0.261523	184	0.150738
HG994961.1	198902	0	0.266186	-0.266186	183	0.150726
HG994961.1	200601	0	0.257158	-0.257158	189	0.150035
HG994961.1	200610	0.989918	0.562001	0.427917	189	0.150032
HG994961.1	203594	0.989857	0.693537	0.296321	190	0.148817
HG994961.1	206245	0	0.259858	-0.259858	195	0.147739
HG994961.1	206769	0	0.135754	-0.135754	195	0.147526
HG994961.1	206957	0	0.259655	-0.259655	195	0.147449
HG994961.1	207110	0.982129	0.428571	0.553558	195	0.147387
HG994961.1	207402	0.994012	0.555102	0.43891	195	0.147268
HG994961.1	207471	0	0.249009	-0.249009	195	0.14724
HG994961.1	207542	0	0.253829	-0.253829	195	0.147211
HG994961.1	211100	0	0.253137	-0.253137	193	0.145763
HG994961.1	212034	0	0.0643455	-0.0643455	193	0.145383
HG994961.1	212198	0.5	0.714286	-0.214286	194	0.145317
HG994961.1	212345	0.891088	0.423963	0.467125	194	0.145257
HG994961.1	212346	0.891088	0.423963	0.467125	194	0.145256
HG994961.1	213044	0.981366	0.693815	0.287552	195	0.144972
HG994961.1	213104	0.954857	0.427662	0.527195	195	0.144948
HG994961.1	214466	0.5	0.547629	-0.0476295	189	0.144394
HG994961.1	214476	0.5	0.6964	-0.1964	189	0.14439
HG994961.1	214488	0.5	0.69841	-0.19841	189	0.144385
HG994961.1	214502	0.976344	0.709821	0.266523	190	0.144379
HG994961.1	214532	0.493243	0.694112	-0.200869	190	0.144367
HG994961.1	214956	0	0	0	189	0.144195
HG994961.1	214959	0	0	0	190	0.144193
HG994961.1	214962	0	0	0	190	0.144192
HG994961.1	214980	0	0	0	190	0.144185
HG994961.1	214995	0	0	0	190	0.144179
HG994961.1	215102	0	0	0	190	0.144135
HG994961.1	215211	0	0	0	189	0.144091
HG994961.1	216369	0	0	0	188	0.14362
HG994961.1	216832	0	0.203515	-0.203515	189	0.143431
HG994961.1	217285	0.993243	0.714286	0.278958	190	0.143247
HG994961.1	217362	0.992834	0.713398	0.279435	190	0.143216
HG994961.1	218578	0	0	0	189	0.142721
HG994961.1	220199	0	0.235308	-0.235308	186	0.142061
HG994961.1	220419	0.97724	0.428571	0.548669	185	0.141972
HG994961.1	220793	0	0.122888	-0.122888	185	0.14182
HG994961.1	222412	0	0.0247469	-0.0247469	185	0.141161
HG994961.1	222650	0.979167	0.714286	0.264881	185	0.141064
HG994961.1	223108	0.981012	0.714286	0.266726	185	0.140878
HG994961.1	223244	0.482877	0.714286	-0.231409	185	0.140822
HG994961.1	223795	0.975775	0.714286	0.261489	185	0.140598
HG994961.1	224279	0	0.0442746	-0.0442746	187	0.140401
HG994961.1	224301	0.985066	0.713546	0.271521	187	0.140392
HG994961.1	224395	0.979685	0.714286	0.2654	187	0.140354
HG994961.1	224449	0.983843	0.659025	0.324817	187	0.140332
HG994961.1	224522	0.987312	0.663991	0.32332	188	0.140302
HG994961.1	224694	0.982704	0.660636	0.322068	188	0.140232
HG994961.1	224918	0	0.0254707	-0.0254707	187	0.140141
HG994961.1	226054	0	0.285714	-0.285714	184	0.139679
HG994961.1	228262	0	0.242971	-0.242971	176	0.138781
HG994961.1	228368	0.976204	0.463346	0.512858	176	0.138738
HG994961.1	228455	0	0.251282	-0.251282	176	0.138702
HG994961.1	230405	0	0.241667	-0.241667	175	0.137909
HG994961.1	230554	0	0.0285714	-0.0285714	176	0.137848
HG994961.1	230586	0	0.0424306	-0.0424306	176	0.137835
HG994961.1	231274	0	0.227006	-0.227006	176	0.137555
HG994961.1	232043	0	0.243522	-0.243522	176	0.137242
HG994961.1	232105	0	0.252721	-0.252721	176	0.137217
HG994961.1	232552	0.958457	0.427831	0.530626	177	0.137035
HG994961.1	233411	0	0.121167	-0.121167	176	0.136686
HG994961.1	233689	0.976681	0.428571	0.548109	176	0.136573
HG994961.1	234086	0	0.238909	-0.238909	179	0.136411
HG994961.1	234674	0.972624	0.427931	0.544693	181	0.136172
HG994961.1	234821	0.988383	0.683714	0.304669	183	0.136112
HG994961.1	234854	0.98171	0.547212	0.434498	183	0.136099
HG994961.1	234916	0.985004	0.67745	0.307554	183	0.136073
HG994961.1	238941	0.983554	0.428571	0.554983	202	0.134436
HG994961.1	240102	0	0.0882353	-0.0882353	203	0.133963
HG994961.1	240114	0	0	0	203	0.133958
HG994961.1	240908	0.974184	0.428571	0.545613	202	0.133635
HG994961.1	241038	0	0.253255	-0.253255	203	0.133582
HG994961.1	241700	0.978806	0.428571	0.550235	203	0.133313
HG994961.1	241777	0	0.134993	-0.134993	203	0.133282
HG994961.1	241938	0.988685	0.428571	0.560114	202	0.133216
HG994961.1	242070	0	0.124542	-0.124542	202	0.133163
HG994961.1	242371	0	0.0214286	-0.0214286	202	0.13304
HG994961.1	242468	0.979042	0.442236	0.536806	202	0.133001
HG994961.1	242583	0.965938	0.427002	0.538936	202	0.132954
HG994961.1	242670	0.985377	0.442105	0.543272	202	0.132918
HG994961.1	242688	0.991736	0.442396	0.549339	201	0.132911
HG994961.1	243276	0.962893	0.554847	0.408046	203	0.132672
HG994961.1	243289	0.490909	0.553247	-0.0623377	203	0.132667
HG994961.1	243302	0.493548	0.551213	-0.0576646	203	0.132661
HG994961.1	243312	0.493377	0.550824	-0.0574467	203	0.132657
HG994961.1	243324	0.493197	0.547112	-0.0539152	203	0.132652
HG994961.1	244122	0	0	0	218	0.132328
HG994961.1	245073	0	0.261226	-0.261226	222	0.131941
HG994961.1	245113	0	0.263424	-0.263424	222	0.131924
HG994961.1	246384	0.74078	0.459169	0.281611	232	0.131407
HG994961.1	246412	0.736281	0.615957	0.120324	232	0.131396
HG994961.1	248222	0.657906	0.590237	0.0676687	236	0.130659
HG994961.1	248364	0.634576	0.604813	0.029763	236	0.130602
HG994961.1	248392	0.576937	0.320665	0.256272	236	0.13059
HG994961.1	248589	0.617041	0.43466	0.182381	236	0.13051
HG994961.1	248679	0.598136	0.43706	0.161076	234	0.130474
HG994961.1	248722	0.59932	0.428644	0.170676	234	0.130456
HG994961.1	248748	0.626712	0.42571	0.201002	234	0.130445
HG994961.1	248793	0.646493	0.556202	0.0902904	234	0.130427
HG994961.1	248834	0.647108	0.571388	0.0757205	234	0.13041
HG994961.1	248873	0.650613	0.440726	0.209887	233	0.130395
HG994961.1	249084	0.657288	0.581426	0.0758619	234	0.130309
HG994961.1	249145	0.656638	0.453846	0.202792	234	0.130284
HG994961.1	249199	0	0.012715	-0.012715	237	0.130262
HG994961.1	249323	0.634697	0.589866	0.0448312	237	0.130211
HG994961.1	250007	0.975131	0.703759	0.271371	237	0.130064
HG994961.1	250025	0.982634	0.713474	0.26916	237	0.130061
HG994961.1	250346	0.260387	0.106462	0.153926	238	0.130004
HG994961.1	250368	0.266509	0.113488	0.153022	238	0.13
HG994961.1	250780	0.316244	0.0987994	0.217445	236	0.129928
HG994961.1	252346	0.65715	0.532812	0.124338	239	0.129652
HG994961.1	252422	0.66715	0.661265	0.00588514	239	0.129639
HG994961.1	252787	0.679971	0.681294	-0.00132308	241	0.129575
HG994961.1	253122	0	0.0210773	-0.0210773	242	0.129516
HG994961.1	253195	0.358877	0.0252976	0.33358	242	0.129503
HG994961.1	253207	0.611281	0.661727	-0.0504459	242	0.129501
HG994961.1	253211	0.613612	0.653326	-0.0397146	242	0.1295
HG994961.1	253616	0.697133	0.661823	0.035311	241	0.129429
HG994961.1	253625	0.69733	0.696268	0.00106275	241	0.129427
HG994961.1	253894	0	0.0140845	-0.0140845	242	0.12938
HG994961.1	254586	0.749615	0.423729	0.325887	244	0.129258
HG994961.1	254947	0.327586	0	0.327586	244	0.129194
HG994961.1	255860	0.692887	0.571429	0.121458	247	0.129033
HG994961.1	256184	0.680272	0.285714	0.394558	248	0.128976
HG994961.1	259106	0.682837	0.699151	-0.016314	251	0.128462
HG994961.1	260206	0	0.0243902	-0.0243902	255	0.128268
HG994961.1	261540	0.651875	0.569087	0.0827885	259	0.128033
HG994961.1	262136	0.687411	0.142857	0.544554	258	0.127928
HG994961.1	262574	0.641218	0.428571	0.212647	268	0.127851
HG994961.1	262672	0.674724	0.714286	-0.0395618	268	0.127834
HG994961.1	263988	0	0.0215264	-0.0215264	269	0.127602
HG994961.1	263994	0	0.0173745	-0.0173745	269	0.127601
HG994961.1	264494	0.61895	0.714286	-0.0953354	267	0.127513
HG994961.1	264957	0.981012	0.706349	0.274663	269	0.127432
HG994961.1	266032	0.675703	0.564585	0.111118	268	0.127242
HG994961.1	266748	0.625902	0.428571	0.19733	267	0.127116
HG994961.1	266850	0.980878	0.428571	0.552306	266	0.127098
HG994961.1	267271	0	0.257962	-0.257962	267	0.127024
HG994961.1	268088	0.34921	0.274207	0.0750031	267	0.12688
HG994961.1	268492	0.667892	0.550476	0.117416	268	0.126809
HG994961.1	269580	0.27723	0	0.27723	273	0.126618
HG994961.1	271619	0.982407	0.698485	0.283923	274	0.126259
HG994961.1	274095	0	0.0119048	-0.0119048	272	0.125823
HG994961.1	274101	0	0.0123735	-0.0123735	272	0.125822
HG994961.1	274503	0	0.110204	-0.110204	268	0.125751
HG994961.1	274877	0.93431	0.428571	0.505739	267	0.125685
HG994961.1	275572	0.246304	0.271754	-0.0254497	267	0.125563
HG994961.1	276167	0.332486	0.115288	0.217198	270	0.125458
HG994961.1	276583	0	0.0336134	-0.0336134	270	0.125385
HG994961.1	277155	0.290917	0.274263	0.0166537	270	0.125284
HG994961.1	277243	0.288815	0.125501	0.163314	270	0.125268
HG994961.1	280484	0	0.0137931	-0.0137931	272	0.124698
HG994961.1	281239	0.246795	0.285714	-0.0389194	271	0.124565
HG994961.1	281322	0.528481	0.391682	0.136799	270	0.12455
HG994961.1	281899	0	0.0175439	-0.0175439	270	0.124449
HG994961.1	282214	0	0.0185185	-0.0185185	268	0.124393
HG994961.1	282385	0.96693	0.690251	0.276679	268	0.124363
HG994961.1	283601	0	0.123512	-0.123512	268	0.124149
HG994961.1	283742	0	0.0146939	-0.0146939	270	0.124124
HG994961.1	283989	0.975904	0.699645	0.276259	270	0.124081
HG994961.1	283993	0.674845	0.428571	0.246274	270	0.12408
HG994961.1	284200	0.720445	0.427381	0.293064	273	0.124044
HG994961.1	284458	0.970511	0.714286	0.256225	274	0.123998
HG994961.1	284757	0.983441	0.695749	0.287692	273	0.123945
HG994961.1	284795	0.98432	0.714286	0.270034	274	0.123939
HG994961.1	285067	0.953246	0.714286	0.23896	272	0.123891
HG994961.1	285140	0	0.0163468	-0.0163468	272	0.123878
HG994961.1	285296	0.410714	0.496842	-0.086128	272	0.123851
HG994961.1	285347	0.258413	0.134498	0.123915	272	0.123842
HG994961.1	285560	0.984375	0.705064	0.279311	273	0.123804
HG994961.1	286133	0.260305	0.26384	-0.00353532	274	0.123703
HG994961.1	286254	0.270393	0.134799	0.135595	274	0.123682
HG994961.1	286693	0.311563	0	0.311563	274	0.123605
HG994961.1	287927	0	0.234528	-0.234528	280	0.123387
HG994961.1	287955	0.963128	0.713425	0.249702	280	0.123382
HG994961.1	288321	0	0.0161858	-0.0161858	282	0.123318
HG994961.1	288418	0	0.0140228	-0.0140228	282	0.123301
HG994961.1	288432	0.963854	0.714286	0.249568	282	0.123298
HG994961.1	288436	0	0.0247953	-0.0247953	282	0.123298
HG994961.1	288447	0.965508	0.557904	0.407604	282	0.123296
HG994961.1	288493	0.963763	0.693327	0.270436	282	0.123288
HG994961.1	288526	0.968431	0.559893	0.408539	282	0.123282
HG994961.1	288561	0.968699	0.55673	0.411969	282	0.123276
HG994961.1	288649	0.967519	0.714286	0.253233	283	0.12326
HG994961.1	288735	0.981374	0.55468	0.426694	283	0.123245
HG994961.1	288736	0.983699	0.55468	0.429019	283	0.123245
HG994961.1	288917	0	0.0320337	-0.0320337	283	0.123213
HG994961.1	289046	0	0.2441	-0.2441	283	0.12319
HG994961.1	289874	0.976744	0.714286	0.262458	287	0.123044
HG994961.1	290993	0	0.04371	-0.04371	284	0.122847
HG994961.1	292740	0.961731	0.428571	0.53316	276	0.12254
HG994961.1	292743	0	0.228571	-0.228571	276	0.122539
HG994961.1	293000	0.315199	0.612695	-0.297496	277	0.122494
HG994961.1	293014	0.339566	0.410355	-0.0707886	277	0.122492
HG994961.1	293367	0	0	0	273	0.122429
HG994961.1	293378	0.815296	0	0.815296	273	0.122428
HG994961.1	293383	0.835238	0	0.835238	273	0.122427
HG994961.1	293391	0.883469	0	0.883469	273	0.122425
HG994961.1	293397	0.877607	0	0.877607	273	0.122424
HG994961.1	293400	0.871208	0	0.871208	273	0.122424
HG994961.1	293402	0.871208	0	0.871208	273	0.122423
HG994961.1	293427	0.851786	0	0.851786	273	0.122419
HG994961.1	293433	0.828125	0	0.828125	273	0.122418
HG994961.1	293449	0	0	0	273	0.122415
HG994961.1	293460	0	0	0	273	0.122413
HG994961.1	293466	0	0	0	273	0.122412
HG994961.1	293477	0	0	0	273	0.12241
HG994961.1	293687	0	0	0	273	0.122373
HG994961.1	293692	0	0	0	273	0.122372
HG994961.1	294695	0	0.233518	-0.233518	276	0.122196
HG994961.1	294708	0	0.23269	-0.23269	276	0.122193
HG994961.1	294742	0	0.00952381	-0.00952381	276	0.122187
HG994961.1	294817	0	0.200969	-0.200969	276	0.122174
HG994961.1	294982	0.959526	0.428571	0.530954	276	0.122145
HG994961.1	295022	0.313274	0.415399	-0.102126	276	0.122138
HG994961.1	295333	0	0.212246	-0.212246	274	0.122083
HG994961.1	295353	0.970913	0.639687	0.331226	274	0.12208
HG994961.1	295620	0	0	0	274	0.122033
HG994961.1	295621	0	0	0	274	0.122033
HG994961.1	295629	0	0	0	274	0.122031
HG994961.1	295631	0	0	0	274	0.122031
HG994961.1	295668	0.977003	0.609791	0.367212	274	0.122024
HG994961.1	295669	0.977113	0.609791	0.367322	274	0.122024
HG994961.1	295814	0.971085	0.66379	0.307296	274	0.121999
HG994961.1	295964	0.967037	0.643403	0.323633	274	0.121972
HG994961.1	295988	0	0.2109	-0.2109	274	0.121968
HG994961.1	296664	0.647391	0.307193	0.340198	275	0.121849
HG994961.1	296683	0.971495	0.714286	0.25721	275	0.121846
HG994961.1	296763	0.964442	0.714286	0.250156	275	0.121832
HG994961.1	296840	0	0.217195	-0.217195	275	0.121818
HG994961.1	298219	0.709633	0.341638	0.367995	279	0.121575
HG994961.1	298592	0.805596	0.322409	0.483187	276	0.121509
HG994961.1	298946	0.240884	0.0995147	0.141369	271	0.121447
HG994961.1	299046	0.3023	0.120522	0.181777	272	0.12143
HG994961.1	299158	0.723316	0.317167	0.406149	270	0.12141
HG994961.1	299182	0.248739	0.104238	0.144501	270	0.121406
HG994961.1	299197	0.97421	0.497393	0.476817	270	0.121403
HG994961.1	300101	0.971846	0.714286	0.257561	266	0.121244
HG994961.1	300786	0	0.155553	-0.155553	265	0.121123
HG994961.1	301343	0.94572	0.714286	0.231434	267	0.121025
HG994961.1	302216	0.928887	0.714286	0.214601	267	0.120871
HG994961.1	302543	0.946842	0.644094	0.302748	265	0.120814
HG994961.1	302684	0	0.0854592	-0.0854592	265	0.120789
HG994961.1	302835	0	0.0159617	-0.0159617	264	0.120762
HG994961.1	303627	0	0.11634	-0.11634	258	0.120623
HG994961.1	304095	0.974873	0.445238	0.529635	257	0.120541
HG994961.1	304248	0.96789	0.614026	0.353863	258	0.120514
HG994961.1	305285	0.318193	0.282287	0.0359064	259	0.120331
HG994961.1	305657	0	0.0872289	-0.0872289	259	0.120266
HG994961.1	305786	0.319855	0.272338	0.0475164	259	0.120243
HG994961.1	306174	0.972262	0.714286	0.257976	261	0.120174
HG994961.1	306257	0.964896	0.712489	0.252407	260	0.12016
HG994961.1	306337	0	0.105316	-0.105316	260	0.120146
HG994961.1	306454	0	0.0947732	-0.0947732	261	0.120125
HG994961.1	306584	0.578802	0.273968	0.304834	261	0.120102
HG994961.1	306710	0	0.0255639	-0.0255639	261	0.12008
HG994961.1	306717	0	0.104409	-0.104409	262	0.120079
HG994961.1	306805	0	0.00892857	-0.00892857	262	0.120063
HG994961.1	308509	0	0	0	270	0.119763
HG994961.1	308775	0.966915	0.708195	0.25872	270	0.119717
HG994961.1	308857	0	0.10511	-0.10511	270	0.119702
HG994961.1	309331	0.97959	0.541353	0.438236	273	0.119619
HG994961.1	310141	0	0.666919	-0.666919	277	0.119476
HG994961.1	310151	0.475694	0.665304	-0.18961	277	0.119474
HG994961.1	310164	0.934507	0.665038	0.26947	277	0.119472
HG994961.1	310250	0.957642	0.663047	0.294594	276	0.119457
HG994961.1	310337	0.983333	0.714286	0.269048	277	0.119441
HG994961.1	310492	0.918342	0.673628	0.244714	278	0.119414
HG994961.1	310512	0.92203	0.713224	0.208806	278	0.119411
HG994961.1	310566	0.479821	0.676606	-0.196785	279	0.119401
HG994961.1	312150	0.936359	0.712766	0.223593	287	0.118746
HG994961.1	312260	0.971436	0.571429	0.400008	288	0.11867
HG994961.1	312298	0.967449	0.571429	0.39602	288	0.118643
HG994961.1	312320	0.968056	0.714286	0.25377	288	0.118628
HG994961.1	312383	0.956072	0.714286	0.241786	288	0.118584
HG994961.1	312424	0.945743	0.686617	0.259126	288	0.118555
HG994961.1	312480	0.962118	0.714286	0.247833	290	0.118516
HG994961.1	312483	0	0.0293098	-0.0293098	290	0.118514
HG994961.1	312505	0.963272	0.714286	0.248986	291	0.118498
HG994961.1	312545	0.967702	0.712215	0.255487	291	0.11847
HG994961.1	312550	0.96727	0.714286	0.252984	291	0.118467
HG994961.1	312551	0.967715	0.714286	0.253429	291	0.118466
HG994961.1	312574	0.971785	0.712432	0.259353	292	0.11845
HG994961.1	313738	0.954599	0.668831	0.285768	308	0.117637
HG994961.1	313755	0.952444	0.713021	0.239422	308	0.117625
HG994961.1	313973	0	0.0141844	-0.0141844	308	0.117472
HG994961.1	314201	0.474432	0.667666	-0.193235	308	0.117313
HG994961.1	314748	0.962963	0.66507	0.297893	309	0.116931
HG994961.1	314752	0.962813	0.666053	0.29676	309	0.116928
HG994961.1	314782	0	0.0304233	-0.0304233	309	0.116907
HG994961.1	314839	0.965625	0.672022	0.293604	309	0.116867
HG994961.1	314951	0.96473	0.665798	0.298932	309	0.116789
HG994961.1	315071	0.965027	0.670979	0.294048	309	0.116705
HG994961.1	315147	0.486538	0.672676	-0.186137	309	0.116652
HG994961.1	315227	0.941524	0.714286	0.227239	309	0.116596
HG994961.1	315329	0.467681	0.659889	-0.192208	310	0.116525
HG994961.1	315928	0.956053	0.714286	0.241767	311	0.116106
HG994961.1	317057	0	0	0	311	0.115317
HG994961.1	317919	0	0.220042	-0.220042	313	0.114715
HG994961.1	318066	0	0.276412	-0.276412	314	0.114612
HG994961.1	318386	0.91832	0.436413	0.481906	313	0.114389
HG994961.1	318765	0.948104	0.643407	0.304697	315	0.114124
HG994961.1	318979	0	0.216993	-0.216993	315	0.113974
HG994961.1	319047	0.481884	0.713605	-0.231721	315	0.113927
HG994961.1	319242	0.947898	0.428571	0.519326	316	0.11379
HG994961.1	319383	0.947309	0.492569	0.45474	316	0.113692
HG994961.1	319510	0	0.065017	-0.065017	317	0.113603
HG994961.1	319640	0.476526	0.428571	0.0479544	316	0.113512
HG994961.1	319841	0	0.284072	-0.284072	316	0.113372
HG994961.1	320352	0	0.0441573	-0.0441573	317	0.113015
HG994961.1	320823	0	0.116402	-0.116402	322	0.112686
HG994961.1	323010	0	0.0462834	-0.0462834	342	0.111157
HG994961.1	323260	0	0.22598	-0.22598	342	0.110983
HG994961.1	323542	0.477273	0.425325	0.0519481	342	0.110786
HG994961.1	324562	0	0.665414	-0.665414	339	0.110073
HG994961.1	325535	0	0.214929	-0.214929	338	0.109393
HG994961.1	325730	0	0	0	337	0.109257
HG994961.1	325746	0	0	0	337	0.109245
HG994961.1	325769	0	0	0	337	0.109229
HG994961.1	325787	0	0	0	337	0.109217
HG994961.1	328011	0	0	0	339	0.107663
HG994961.1	328892	0	0.0388771	-0.0388771	341	0.107047
HG994961.1	329877	0	0.0664176	-0.0664176	346	0.106359
HG994961.1	329929	0	0.285714	-0.285714	346	0.106322
HG994961.1	330259	0.955142	0.714286	0.240856	347	0.106092
HG994961.1	330437	0.961013	0.428571	0.532442	347	0.105967
HG994961.1	331064	0	0.0544654	-0.0544654	347	0.105529
HG994961.1	333352	0	0.226036	-0.226036	345	0.10393
HG994961.1	333520	0	0.371231	-0.371231	346	0.103813
HG994961.1	333639	0	0.238638	-0.238638	345	0.10373
HG994961.1	333642	0	0.234354	-0.234354	345	0.103728
HG994961.1	333648	0.952531	0.466753	0.485778	345	0.103723
HG994961.1	334057	0.939294	0.428571	0.510722	344	0.103438
HG994961.1	334071	0	0.0340051	-0.0340051	344	0.103428
HG994961.1	334087	0.943254	0.699573	0.243681	344	0.103417
HG994961.1	334145	0.959008	0.69663	0.262378	344	0.103376
HG994961.1	334350	0	0.230159	-0.230159	343	0.103233
HG994961.1	334774	0.958661	0.428571	0.530089	341	0.102937
HG994961.1	335017	0.910746	0.423086	0.48766	342	0.102767
HG994961.1	335455	0	0	0	339	0.102461
HG994961.1	335761	0.469828	0.714286	-0.244458	339	0.102247
HG994961.1	337277	0.94743	0.714286	0.233145	341	0.101187
HG994961.1	337294	0.947538	0.714286	0.233252	341	0.101176
HG994961.1	337571	0.927901	0.714286	0.213615	342	0.100982
HG994961.1	337594	0.925347	0.704654	0.220693	342	0.100966
HG994961.1	337753	0.460432	0.714286	-0.253854	344	0.100855
HG994961.1	337757	0.457143	0.711656	-0.254514	344	0.100852
HG994961.1	337987	0.966748	0.428571	0.538177	342	0.100691
HG994961.1	338306	0.962818	0.550523	0.412295	342	0.100468
HG994961.1	338572	0	0.0321429	-0.0321429	334	0.100282
HG994961.1	339011	0	0.0431168	-0.0431168	330	0.0999757
HG994961.1	339120	0	0.0399565	-0.0399565	329	0.0998995
HG994961.1	339197	0	0.045483	-0.045483	329	0.0998457
HG994961.1	339404	0	0.0153061	-0.0153061	329	0.099701
HG994961.1	339586	0.957271	0.714286	0.242985	330	0.0995738
HG994961.1	341467	0	0.234694	-0.234694	335	0.0982594
HG994961.1	342716	0	0.237763	-0.237763	337	0.0973866
HG994961.1	342755	0	0.0233236	-0.0233236	335	0.0973593
HG994961.1	343110	0	0.235233	-0.235233	333	0.0971112
HG994961.1	343828	0.957532	0.428571	0.52896	318	0.0966095
HG994961.1	344207	0.960498	0.428571	0.531927	318	0.0963446
HG994961.1	344240	0	0.0209699	-0.0209699	318	0.0963216
HG994961.1	344350	0	0.25038	-0.25038	319	0.0962447
HG994961.1	346103	0.966895	0.426763	0.540132	306	0.0950197
HG994961.1	346532	0.478814	0.448179	0.0306343	306	0.0947199
HG994961.1	346659	0	0.016369	-0.016369	306	0.0946312
HG994961.1	347130	0.467822	0.428571	0.0392504	303	0.094302
HG994961.1	347305	0	0.025	-0.025	304	0.0941797
HG994961.1	347312	0	0.025	-0.025	304	0.0941748
HG994961.1	348090	0.960372	0.714286	0.246086	304	0.0936312
HG994961.1	348584	0.480519	0.142857	0.337662	304	0.093286
HG994961.1	348853	0.948892	0.569686	0.379206	303	0.093098
HG994961.1	349014	0.953915	0.565426	0.388489	302	0.0929855
HG994961.1	350461	0.959786	0.714286	0.2455	300	0.0919743
HG994961.1	350492	0.969664	0.710795	0.25887	300	0.0919526
HG994961.1	350860	0.496269	0.50393	-0.0076615	299	0.0916955
HG994961.1	351286	0.48913	0.544953	-0.0558229	301	0.0913978
HG994961.1	354112	0.486726	0.428571	0.0581542	304	0.0894229
HG994961.1	354490	0	0	0	303	0.0891588
HG994961.1	354572	0	0	0	303	0.0891015
HG994961.1	354599	0.96583	0.428571	0.537259	303	0.0890826
HG994961.1	355865	0.948088	0.428571	0.519517	301	0.0881979
HG994961.1	355918	0.953125	0.425658	0.527467	301	0.0881609
HG994961.1	356132	0.481707	0.67573	-0.194023	301	0.0880113
HG994961.1	356364	0	0	0	298	0.0878492
HG994961.1	356714	0.984127	0	0.984127	295	0.0876046
HG994961.1	356867	0	0	0	293	0.0874977
HG994961.1	357395	0	0.104478	-0.104478	293	0.0871287
HG994961.1	357750	0	0	0	293	0.0868807
HG994961.1	357757	0	0.0360547	-0.0360547	293	0.0868758
HG994961.1	358074	0	0.0437788	-0.0437788	293	0.0866542
HG994961.1	358081	0	0.0291005	-0.0291005	293	0.0866493
HG994961.1	358147	0	0	0	293	0.0866032
HG994961.1	358216	-0.1875	-0.0535714	-0.133929	293	0.086555
HG994961.1	358934	0.953924	0.714286	0.239638	290	0.0860533
HG994961.1	359165	0.974226	0.461311	0.512915	290	0.0858918
HG994961.1	359250	0.97524	0.446429	0.528811	291	0.0858324
HG994961.1	359292	0.955896	0.483604	0.472291	291	0.0858031
HG994961.1	359511	0.979957	0.503838	0.476119	293	0.08565
HG994961.1	359709	0.96362	0.714286	0.249334	293	0.0855117
HG994961.1	359761	0.490476	0.714286	-0.22381	293	0.0854753
HG994961.1	360091	0.950739	0.714286	0.236453	293	0.0852447
HG994961.1	360295	0.477778	0.467669	0.0101086	289	0.0851022
HG994961.1	360400	0.905355	0.711735	0.19362	289	0.0850288
HG994961.1	360549	0	0.236559	-0.236559	287	0.0849247
HG994961.1	361069	0.486486	0.486365	0.000121592	287	0.0845613
HG994961.1	361071	0.486486	0.486365	0.000121592	287	0.0845599
HG994961.1	361136	0.48374	0.488433	-0.00469302	287	0.0845145
HG994961.1	361263	0.947009	0.486359	0.46065	287	0.0844257
HG994961.1	361324	0.948317	0.428571	0.519746	287	0.0843831
HG994961.1	361542	0	0.0409664	-0.0409664	288	0.0842308
HG994961.1	361734	0.958159	0.488214	0.469945	288	0.0840966
HG994961.1	361758	0.967734	0.494943	0.472791	288	0.0840798
HG994961.1	361771	0.969293	0.497377	0.471916	288	0.0840707
HG994961.1	361841	0.968169	0.490915	0.477254	289	0.0840218
HG994961.1	362207	0	0.220981	-0.220981	289	0.0837661
HG994961.1	362433	0	0.240309	-0.240309	285	0.0836081
HG994961.1	362477	0.474719	0.475428	-0.000709119	285	0.0835774
HG994961.1	362497	0.476316	0.474055	0.0022609	283	0.0835634
HG994961.1	362567	0	0.105064	-0.105064	279	0.0835145
HG994961.1	362572	0.949495	0.467047	0.482448	279	0.083511
HG994961.1	362596	0	0.0320856	-0.0320856	278	0.0834942
HG994961.1	362597	0.958785	0.465241	0.493544	278	0.0834935
HG994961.1	362629	0.490741	0.476598	0.0141432	278	0.0834712
HG994961.1	362634	0.490385	0.476295	0.0140893	278	0.0834677
HG994961.1	362677	0.959938	0.712798	0.24714	278	0.0834376
HG994961.1	362690	0.958696	0.714286	0.24441	278	0.0834285
HG994961.1	362742	0.485401	0.714286	-0.228884	278	0.0833922
HG994961.1	362746	0.484962	0.494326	-0.00936377	278	0.0833894
HG994961.1	362790	0.535092	0.405801	0.129292	278	0.0833586
HG994961.1	362868	0	0.222374	-0.222374	278	0.0833041
HG994961.1	362876	0.956716	0.488153	0.468562	278	0.0832986
HG994961.1	362935	0	0.223043	-0.223043	278	0.0832573
HG994961.1	363241	0	0.228059	-0.228059	283	0.0830435
HG994961.1	363260	0	0.232551	-0.232551	283	0.0830302
HG994961.1	363405	0	0.0536305	-0.0536305	283	0.0829289
HG994961.1	363428	0.948212	0.664832	0.283381	283	0.0829128
HG994961.1	363536	0.947421	0.440557	0.506864	283	0.0828373
HG994961.1	364097	0.965135	0.456883	0.508252	281	0.0824453
HG994961.1	364153	0.947876	0.459053	0.488823	281	0.0824062
HG994961.1	364399	0.925687	0.714286	0.211402	280	0.0822343
HG994961.1	364740	0	0	0	280	0.081996
HG994961.1	364985	0.482955	0.714286	-0.231331	275	0.0818248
HG994961.1	365285	0.484848	0.658688	-0.17384	272	0.0816151
HG994961.1	365891	0	0.239959	-0.239959	271	0.0811916
HG994961.1	365987	0	0.236101	-0.236101	270	0.0811246
HG994961.1	366232	0.965174	0.714286	0.250888	270	0.0809533
HG994961.1	366810	0	0.220837	-0.220837	270	0.0805494
HG994961.1	367143	0	0.2266	-0.2266	269	0.0803167
HG994961.1	367291	0	0.214529	-0.214529	269	0.0802133
HG994961.1	367684	0	0.224191	-0.224191	269	0.0799387
HG994961.1	367997	0	0.228753	-0.228753	268	0.0797199
HG994961.1	368501	0	0.241457	-0.241457	266	0.0793677
HG994961.1	368622	0.961363	0.428571	0.532792	266	0.0792832
HG994961.1	368695	0.908623	0.465172	0.443451	267	0.0792322
HG994961.1	369116	0.479695	0.714286	-0.23459	264	0.078938
HG994961.1	369507	0.95973	0.714286	0.245444	265	0.0786647
HG994961.1	370154	0.490196	0.666793	-0.176597	263	0.0782126
HG994961.1	370437	0.977865	0.537295	0.44057	262	0.0780148
HG994961.1	370640	0.986607	0.678854	0.307753	263	0.077873
HG994961.1	370651	0.986726	0.678853	0.307872	263	0.0778653
HG994961.1	370678	0.990654	0.674782	0.315873	263	0.0778464
HG994961.1	370816	0.98	0.540179	0.439821	264	0.07775
HG994961.1	370844	0.973765	0.428571	0.545194	263	0.0777304
HG994961.1	370928	0.483607	0.547619	-0.0640125	263	0.0776717
HG994961.1	371044	0.479592	0.646825	-0.167234	263	0.0775907
HG994961.1	371045	0.479381	0.646825	-0.167444	263	0.07759
HG994961.1	371104	0.957143	0.52381	0.433333	263	0.0775487
HG994961.1	371129	0.485849	0.516484	-0.0306345	263	0.0775313
HG994961.1	371357	0.959652	0.676748	0.282904	263	0.0773719
HG994961.1	371375	0.961893	0.6817	0.280193	263	0.0773594
HG994961.1	371435	0.963189	0.684669	0.27852	263	0.0773174
HG994961.1	371439	0	0.249908	-0.249908	263	0.0773146
HG994961.1	371450	0.967968	0.690428	0.27754	263	0.077307
HG994961.1	371553	0	0.237815	-0.237815	263	0.077235
HG994961.1	371828	0	0.229216	-0.229216	263	0.0770428
HG994961.1	371886	0.96436	0.427891	0.536469	263	0.0770023
HG994961.1	372156	0.483721	0.703265	-0.219544	264	0.0768136
HG994961.1	372314	0	0.0509413	-0.0509413	264	0.0767032
HG994961.1	372469	0.959465	0.428571	0.530894	264	0.0765949
HG994961.1	372536	0.490323	0.428571	0.0617512	264	0.076548
HG994961.1	372579	0	0.0430224	-0.0430224	264	0.076518
HG994961.1	372619	0	0.0438962	-0.0438962	264	0.07649
HG994961.1	372644	0	0.0400934	-0.0400934	264	0.0764726
HG994961.1	376237	0	0.0532265	-0.0532265	260	0.0725934
HG994961.1	377190	0	0.210234	-0.210234	262	0.0714642
HG994961.1	377293	0.953488	0.428571	0.524916	263	0.0713422
HG994961.1	377489	0	0.229769	-0.229769	263	0.07111
HG994961.1	377961	0.454545	0.708918	-0.254372	263	0.0705507
HG994961.1	377965	0.474453	0.712381	-0.237928	263	0.070546
HG994961.1	378524	0.961016	0.650378	0.310638	263	0.0698836
HG994961.1	378721	0	0.234888	-0.234888	263	0.0696502
HG994961.1	379064	0.471739	0.65879	-0.187051	264	0.0692438
HG994961.1	379204	0.949602	0.652781	0.296821	264	0.0690779
HG994961.1	379214	0.944981	0.654145	0.290836	264	0.069066
HG994961.1	379317	0.954013	0.639962	0.314051	264	0.068944
HG994961.1	379877	0	0.222229	-0.222229	265	0.0682804
HG994961.1	380171	0.480556	0.660416	-0.179861	265	0.0679321
HG994961.1	380618	0	0.22977	-0.22977	263	0.0674024
HG994961.1	381572	0	0.418497	-0.418497	262	0.0662721
HG994961.1	382656	0.933037	0.420106	0.512931	262	0.0649876
HG994961.1	383121	0.48227	0.714286	-0.232016	262	0.0644367
HG994961.1	383455	0	0.2322	-0.2322	261	0.0640409
HG994961.1	383768	0	0.217489	-0.217489	259	0.0636701
HG994961.1	384020	0	0.244852	-0.244852	260	0.0633715
HG994961.1	384978	0	0.21337	-0.21337	254	0.0622363
HG994961.1	384982	0	0.0615906	-0.0615906	254	0.0622316
HG994961.1	385172	0	0.0541856	-0.0541856	253	0.0620065
HG994961.1	385543	0	0.0543227	-0.0543227	253	0.0615669
HG994961.1	385869	0	0.0588235	-0.0588235	252	0.0611806
HG994961.1	386364	0.9439	0.428571	0.515328	252	0.0605941
HG994961.1	386467	0	0.24456	-0.24456	252	0.060472
HG994961.1	386613	0.966088	0.427329	0.538759	252	0.060299
HG994961.1	386699	0.492188	0.714286	-0.222098	252	0.0601971
HG994961.1	387454	0	0.0351648	-0.0351648	250	0.0593026
HG994961.1	387713	0.976278	0.654111	0.322167	248	0.0589957
HG994961.1	387738	0.981809	0.713294	0.268515	248	0.0589661
HG994961.1	389567	0.987399	0.714286	0.273113	244	0.0567989
HG994961.1	389665	0.490132	0.713258	-0.223126	243	0.0566828
HG994961.1	389670	0.474695	0.550808	-0.0761132	243	0.0566768
HG994961.1	389687	0.491071	0.713314	-0.222242	243	0.0566567
HG994961.1	389837	0	0.0803396	-0.0803396	243	0.056479
HG994961.1	390704	0	0.0833333	-0.0833333	245	0.0554517
HG994961.1	390753	0	0	0	245	0.0553936
HG994961.1	391326	0	0.0663987	-0.0663987	246	0.0547147
HG994961.1	391528	0	0.225	-0.225	245	0.0544753
HG994961.1	392612	0.482353	0.636137	-0.153784	248	0.0531909
HG994961.1	394286	0.779624	0.637568	0.142056	247	0.0512074
HG994961.1	394408	0.188239	0.0796424	0.108596	246	0.0510629
HG994961.1	395194	0.75974	0.614648	0.145092	246	0.0501315
HG994961.1	395539	0.197017	0.0831293	0.113888	246	0.0497227
HG994961.1	395709	0.97631	0.71334	0.26297	247	0.0495213
HG994961.1	396889	0.965509	0.657172	0.308337	245	0.0481231
HG994961.1	397189	0	0.0523573	-0.0523573	246	0.0477677
HG994961.1	398112	0.761148	0.637393	0.123755	243	0.046674
HG994961.1	399279	0.957091	0.648453	0.308638	241	0.0452913
HG994961.1	400086	0.759161	0.624	0.135161	241	0.0443351
HG994961.1	400261	0.974162	0.656466	0.317696	241	0.0441277
HG994961.1	400864	0.192443	0.021645	0.170798	238	0.0434132
HG994961.1	401195	0.963665	0.708075	0.25559	238	0.043021
HG994961.1	401394	0.129032	0	0.129032	237	0.0427852
HG994961.1	401396	0.129032	0	0.129032	237	0.0427829
HG994961.1	401427	0	0	0	237	0.0427461
HG994961.1	401909	0	0.0652557	-0.0652557	237	0.042175
HG994961.1	401949	0	0.113156	-0.113156	237	0.0421276
HG994961.1	401975	0.141243	0.203302	-0.0620593	238	0.0420968
HG994961.1	401988	0.698301	0.252032	0.446269	238	0.0420814
HG994961.1	402100	0	0.0714286	-0.0714286	238	0.0419487
HG994961.1	402101	0	0.0714286	-0.0714286	238	0.0419475
HG994961.1	402191	0	0	0	238	0.0418409
HG994961.1	405688	-0.147368	-0.126316	-0.0210526	234	0.0376973
HG994961.1	409201	0	0	0	223	0.0335348
HG994961.1	409342	0.937401	0.427726	0.509675	221	0.0333677
HG994961.1	409411	0.957742	0.47334	0.484401	221	0.033286
HG994961.1	409501	0.948008	0.480305	0.467702	221	0.0331794
HG994961.1	410353	0	0.247959	-0.247959	217	0.0321698
HG994961.1	410800	0	0.247857	-0.247857	217	0.0316402
HG994961.1	411487	0	0.256848	-0.256848	212	0.0308262
HG994961.1	411796	0.956593	0.671564	0.285029	208	0.03046
HG994961.1	411854	0.962718	0.671067	0.291651	207	0.0303913
HG994961.1	412229	0.955741	0.546179	0.409561	206	0.029947
HG994961.1	412978	0.930516	0.687666	0.24285	190	0.0290595
HG994961.1	413064	0.951803	0.428571	0.523231	190	0.0289576
HG994961.1	413192	0	0.658549	-0.658549	190	0.0288059
HG994961.1	413210	0.490909	0.660971	-0.170062	190	0.0287846
HG994961.1	413221	0	0.121849	-0.121849	190	0.0287716
HG994961.1	413804	0.952162	0.543099	0.409063	185	0.0280808
HG994961.1	418623	-0.0806452	-0.0806452	0	179	0.0223708
HG994961.1	419121	0.481132	0.667924	-0.186792	178	0.0217807
HG994961.1	419364	0.470968	0.428571	0.0423963	178	0.0214928
HG994961.1	419365	0.470968	0.672207	-0.201239	178	0.0214916
HG994961.1	419635	0.485887	0.428571	0.0573157	177	0.0211717
HG994961.1	420604	0.966711	0.428571	0.53814	178	0.0200235
HG994961.1	420783	0	0.250489	-0.250489	175	0.0198115
HG994961.1	422149	0	0.248183	-0.248183	161	0.0181929
HG994961.1	422981	0	0.248874	-0.248874	154	0.0172071
HG994961.1	423634	0.942289	0.676125	0.266164	156	0.0164333
HG994961.1	423954	0.962829	0.558938	0.403891	157	0.0160542
HG994961.1	424377	0	0.0481214	-0.0481214	157	0.015553
HG994961.1	424581	0.964201	0.427035	0.537165	157	0.0153113
HG994961.1	426411	0	0.685829	-0.685829	162	0.0131429
HG994961.1	426873	0	0.250094	-0.250094	163	0.0125955
HG994961.1	427275	0	0.24647	-0.24647	162	0.0121192
HG994961.1	428248	0.942618	0.67074	0.271878	160	0.0109663
HG994961.1	428852	0.492788	0.540084	-0.0472959	159	0.0102506
HG994961.1	428885	0.492574	0.544218	-0.0516434	159	0.0102115
HG994961.1	429519	0.489637	0.675028	-0.185391	155	0.00946028
HG994961.1	429572	0.973485	0.674105	0.29938	155	0.00939748
HG994961.1	430139	0	0.0147552	-0.0147552	158	0.00872565
HG994961.1	433652	0	0	0	158	0.00456314
HG994961.1	433722	0	0	0	159	0.0044802
HG994961.1	433875	0	0.216936	-0.216936	158	0.00429891
HG994961.1	435337	0	0.252362	-0.252362	159	0.0025666
HG994961.1	438382	0	0.0739298	-0.0739298	154	0.00257693
HG994961.1	438519	0.453395	0.449076	0.00431905	154	0.00258156
HG994961.1	438801	0.428255	0.190729	0.237526	154	0.00259109
HG994961.1	438954	0	0.0732915	-0.0732915	154	0.00259627
HG994961.1	439539	0	0.246735	-0.246735	155	0.00261604
HG994961.1	440093	0.925468	0.428571	0.496896	150	0.00263477
HG994961.1	440330	0.485981	0.673127	-0.187146	150	0.00264279
HG994961.1	440988	0	0.2422	-0.2422	149	0.00266503
HG994961.1	442021	0.481651	0.674245	-0.192594	148	0.00269995
HG994961.1	442055	0	0.115741	-0.115741	148	0.0027011
HG994961.1	442245	0	0.115229	-0.115229	148	0.00270753
HG994961.1	443756	0	0.164371	-0.164371	148	0.00275861
HG994961.1	443792	0	0.122294	-0.122294	148	0.00275983
HG994961.1	443822	0	0.0194805	-0.0194805	148	0.00276084
HG994961.1	443862	0	0.163499	-0.163499	148	0.00276219
HG994961.1	443884	0	0.195831	-0.195831	148	0.00276294
HG994961.1	445661	0.198774	0.0148084	0.183965	144	0.00282301
HG994961.1	446643	0	0.233954	-0.233954	143	0.00285621
HG994961.1	447036	0	0.238163	-0.238163	142	0.0028695
HG994961.1	447155	0.94712	0.428571	0.518549	142	0.00287352
HG994961.1	448934	0	0.189269	-0.189269	140	0.00293366
HG994961.1	451964	0	0.250806	-0.250806	134	0.0030361
HG994961.1	456027	0	0.117182	-0.117182	129	0.00317346
HG994961.1	458186	0.964591	0.428571	0.536019	133	0.00324645
HG994961.1	458617	0	0.248926	-0.248926	133	0.00326102
HG994961.1	458742	0.943189	0.427347	0.515842	133	0.00326525
HG994961.1	459708	0	0.254254	-0.254254	130	0.00329791
HG994961.1	460627	0	0.122537	-0.122537	131	0.00332898
HG994961.1	460656	0.974994	0.428571	0.546422	131	0.00332996
HG994961.1	462597	0.946694	0.428571	0.518123	129	0.00339558
HG994961.1	463859	0	0.241158	-0.241158	124	0.00343824
HG994961.1	464640	0	0.250792	-0.250792	124	0.00346465
HG994961.1	464859	0	0.124607	-0.124607	124	0.00347205
HG994961.1	465364	0	0.238602	-0.238602	124	0.00348912
HG994961.1	466459	0.964699	0.672192	0.292507	125	0.00352614
HG994961.1	466610	0.95114	0.547229	0.403911	126	0.00353125
HG994961.1	467024	0	0.240068	-0.240068	126	0.00354524
HG994961.1	467042	0.203532	0.0128852	0.190646	126	0.00354585
HG994961.1	468237	0	0.255367	-0.255367	126	0.00358625
HG994961.1	468294	0	0.251318	-0.251318	126	0.00358818
HG994961.1	468789	0	0.224506	-0.224506	127	0.00360491
HG994961.1	469645	0	0.244936	-0.244936	124	0.00363385
HG994961.1	470031	0.948997	0.680278	0.268719	125	0.0036469
HG994961.1	470170	0	0.253616	-0.253616	125	0.0036516
HG994961.1	471789	0.958721	0.543163	0.415559	124	0.00370634
HG994961.1	473234	0.925365	0.67652	0.248844	124	0.00375519
HG994961.1	473311	0.471939	0.688007	-0.216068	124	0.00375779
HG994961.1	473684	0	0.23967	-0.23967	123	0.0037704
HG994961.1	475180	0	0.252677	-0.252677	123	0.00382098
HG994961.1	475238	0	0.243025	-0.243025	123	0.00382294
HG994961.1	476012	0	0.253715	-0.253715	124	0.0038491
HG994961.1	476031	0	0.181301	-0.181301	124	0.00384975
HG994961.1	476032	0	0.181105	-0.181105	124	0.00384978
HG994961.1	476081	0	0.0446052	-0.0446052	124	0.00385144
HG994961.1	476439	0	0.238662	-0.238662	124	0.00386354
HG994961.1	477285	0	0.237724	-0.237724	123	0.00389214
HG994961.1	478073	0	0.10944	-0.10944	123	0.00391878
HG994961.1	478711	0.937533	0.542302	0.395231	124	0.00394035
HG994961.1	480008	0	0.207898	-0.207898	123	0.0039842
HG994961.1	480023	0	0.212227	-0.212227	123	0.00398471
HG994961.1	480048	0	0.221618	-0.221618	123	0.00398555
HG994961.1	480052	0	0.22016	-0.22016	123	0.00398569
HG994961.1	480256	0	0.125744	-0.125744	122	0.00399258
HG994961.1	480956	0	0.248701	-0.248701	122	0.00401625
HG994961.1	480974	0	0.249803	-0.249803	122	0.00401686
HG994961.1	481359	0	0.245364	-0.245364	123	0.00402987
HG994961.1	481514	0	0.226179	-0.226179	123	0.00403511
HG994961.1	483339	0	0.238624	-0.238624	126	0.00409681
HG994961.1	483654	0.953565	0.428571	0.524994	125	0.00410746
HG994961.1	484078	0	0.245954	-0.245954	124	0.0041218
HG994961.1	484129	0	0.245059	-0.245059	124	0.00412352
HG994961.1	484280	0	0.229514	-0.229514	124	0.00412863
HG994961.1	484452	0	0.229114	-0.229114	126	0.00413444
HG994961.1	484486	0	0.227546	-0.227546	126	0.00413559
HG994961.1	486498	0	0.233221	-0.233221	130	0.00420361
HG994961.1	487191	0	0.246915	-0.246915	131	0.00422704
HG994961.1	487254	0	0.251486	-0.251486	131	0.00422917
HG994961.1	488360	0	0.241498	-0.241498	132	0.00426656
HG994961.1	489231	0	0.233944	-0.233944	131	0.00429601
HG994961.1	490654	0.47027	0.547332	-0.0770619	132	0.00434411
HG994961.1	491091	0	0.237393	-0.237393	134	0.00435889
HG994961.1	492931	0.935359	0.69202	0.243339	134	0.00442109
HG994961.1	499646	0	0.24504	-0.24504	144	0.00764916
HG994961.1	499894	0	0.114591	-0.114591	145	0.0079895
HG994961.1	500179	0.958758	0.428571	0.530186	145	0.00838063
HG994961.1	500794	0	0.240813	-0.240813	145	0.00922463
HG994961.1	504223	0.946911	0.672113	0.274798	151	0.0139305
HG994961.1	506878	0	0.241111	-0.241111	164	0.0175741
HG994961.1	507186	0.47032	0.428571	0.0417482	165	0.0179968
HG994961.1	507384	0	0.235075	-0.235075	167	0.0182685
HG994961.1	508115	0	0.23827	-0.23827	172	0.0192717
HG994961.1	509276	0.949737	0.428571	0.521166	170	0.020865
HG994961.1	509746	0	0.241462	-0.241462	170	0.02151
HG994961.1	509769	0	0.239379	-0.239379	170	0.0215416
HG994961.1	510982	0.955943	0.675081	0.280862	171	0.0232063
HG994961.1	511229	0	0.241895	-0.241895	173	0.0235452
HG994961.1	512026	0	0.241261	-0.241261	183	0.024639
HG994961.1	513659	0.973034	0.668964	0.30407	192	0.0268801
HG994961.1	516012	0	0.256448	-0.256448	191	0.0301093
HG994961.1	516511	0	0.243716	-0.243716	193	0.0307941
HG994961.1	518324	0.956998	0.428571	0.528427	194	0.0332822
HG994961.1	518629	0	0.242453	-0.242453	195	0.0337007
HG994961.1	518869	0	0.239478	-0.239478	195	0.0340301
HG994961.1	519836	0.955691	0.428571	0.527119	194	0.0353572
HG994961.1	520785	0	0.117681	-0.117681	192	0.0366596
HG994961.1	521834	0.46875	0.533528	-0.0647777	193	0.0380992
HG994961.1	523072	0	0.239205	-0.239205	196	0.0397982
HG994961.1	524007	0.943231	0.667891	0.27534	194	0.0410813
HG994961.1	524066	0	0.237281	-0.237281	194	0.0411623
HG994961.1	524376	0.933564	0.713297	0.220266	194	0.0415877
HG994961.1	525831	0.961163	0.428571	0.532591	193	0.0435845
HG994961.1	526103	0	0.244801	-0.244801	189	0.0439578
HG994961.1	526457	0	0.249193	-0.249193	189	0.0444436
HG994961.1	528300	0	0.107143	-0.107143	188	0.0469729
HG994961.1	528436	0.948432	0.666402	0.28203	188	0.0471595
HG994961.1	529234	0	0.256261	-0.256261	187	0.0482547
HG994961.1	529259	0.95003	0.674912	0.275118	187	0.048289
HG994961.1	529590	0	0.114962	-0.114962	187	0.0487432
HG994961.1	531138	0	0.252577	-0.252577	182	0.0508676
HG994961.1	531581	0	0.250738	-0.250738	181	0.0514756
HG994961.1	532129	0	0.232404	-0.232404	183	0.0522277
HG994961.1	532471	0	0.244679	-0.244679	183	0.052697
HG994961.1	533656	0	0.252909	-0.252909	185	0.0543233
HG994961.1	534405	0.458904	0.674298	-0.215393	185	0.0553512
HG994961.1	534406	0.458333	0.674298	-0.215964	185	0.0553525
HG994961.1	534723	0.926744	0.669785	0.256959	184	0.0557876
HG994961.1	535923	-0.243243	-0.208494	-0.034749	185	0.0574344
HG994961.1	535929	-0.225	-0.0729709	-0.152029	185	0.0574426
HG994961.1	535932	-0.115385	-0.0368784	-0.0785062	185	0.0574468
HG994961.1	536036	0.473684	0.428571	0.0451128	185	0.0575895
HG994961.1	536791	0.952251	0.428571	0.523679	185	0.0586256
HG994961.1	537576	0.204469	0.0308902	0.173579	184	0.0597029
HG994961.1	538495	0.476471	0.42791	0.0485605	183	0.0609641
HG994961.1	538796	0.166672	0.0165746	0.150098	183	0.0613772
HG994961.1	538807	0.481567	0.535322	-0.053755	183	0.0613923
HG994961.1	539558	0.703153	0.392696	0.310457	182	0.0624229
HG994961.1	540082	0.824824	0.391078	0.433746	182	0.0631421
HG994961.1	540146	0.138889	0.0325155	0.106373	182	0.0632299
HG994961.1	540194	0.781538	0.379768	0.40177	182	0.0632958
HG994961.1	540661	0	0.0952381	-0.0952381	181	0.0639367
HG994961.1	540739	0	0.111607	-0.111607	181	0.0640437
HG994961.1	540790	0	0.120448	-0.120448	181	0.0641137
HG994961.1	541934	0.484661	0.129293	0.355368	182	0.0656837
HG994961.1	542163	0.540673	0.0598007	0.480873	182	0.065998
HG994961.1	542608	0	0.0386905	-0.0386905	183	0.0666087
HG994961.1	543015	0.960994	0.428571	0.532422	182	0.0671672
HG994961.1	543020	0.487113	0.428571	0.058542	182	0.0671741
HG994961.1	543132	0	0.236184	-0.236184	183	0.0673278
HG994961.1	543430	0	0.243161	-0.243161	183	0.0677367
HG994961.1	543745	0.465909	0.660208	-0.194299	183	0.068169
HG994961.1	543781	0.957937	0.658243	0.299693	183	0.0682184
HG994961.1	543898	0	0	0	183	0.068379
HG994961.1	543923	0	0.0434286	-0.0434286	183	0.0684133
HG994961.1	544510	0	0.037182	-0.037182	184	0.0692189
HG994961.1	545261	0.631588	0.0729984	0.558589	184	0.0702495
HG994961.1	545426	0.978992	0.71275	0.266242	184	0.070476
HG994961.1	545816	0.974717	0.698893	0.275824	185	0.0710112
HG994961.1	545934	0	0.0154987	-0.0154987	185	0.0711731
HG994961.1	545965	0	0.0169884	-0.0169884	185	0.0712157
HG994961.1	547115	0.964214	0.714286	0.249929	185	0.0727939
HG994961.1	547242	0	0.0409938	-0.0409938	185	0.0729682
HG994961.1	547432	0.964439	0.677986	0.286453	185	0.0732289
HG994961.1	547434	0.964439	0.677986	0.286453	185	0.0732317
HG994961.1	548173	0	0.0341055	-0.0341055	186	0.0742459
HG994961.1	548752	0	0.0444817	-0.0444817	186	0.0750405
HG994961.1	549676	0.967779	0.680067	0.287713	185	0.0763085
HG994961.1	550997	0.47619	0.139373	0.336818	182	0.0781214
HG994961.1	551198	0.965772	0.70938	0.256392	183	0.0783973
HG994961.1	551794	0.968856	0.713387	0.255469	184	0.0792152
HG994961.1	552185	0	0.0119546	-0.0119546	184	0.0797518
HG994961.1	553048	0.969082	0.525917	0.443166	184	0.0809361
HG994961.1	553442	0	0	0	186	0.0814769
HG994961.1	554149	0.978545	0.656501	0.322044	186	0.0824471
HG994961.1	554859	0.95338	0.714286	0.239094	186	0.0834215
HG994961.1	555029	0.963574	0.545455	0.41812	189	0.0836548
HG994961.1	555816	0	0.0257937	-0.0257937	190	0.0847348
HG994961.1	556095	0.491329	0.714286	-0.222956	191	0.0851177
HG994961.1	556103	0.965975	0.649684	0.31629	191	0.0851287
HG994961.1	556111	0	0.0485955	-0.0485955	191	0.0851397
HG994961.1	556125	0	0.0351648	-0.0351648	191	0.0851589
HG994961.1	556170	0	0.0360679	-0.0360679	191	0.0852207
HG994961.1	556198	0	0.0349702	-0.0349702	191	0.0852591
HG994961.1	556256	0.98542	0.522745	0.462675	191	0.0853387
HG994961.1	556280	0.984821	0.656268	0.328553	191	0.0853716
HG994961.1	556307	0	0.0315706	-0.0315706	191	0.0854087
HG994961.1	556372	0.978698	0.714286	0.264413	191	0.0854979
HG994961.1	556832	0	0.0351288	-0.0351288	192	0.0861292
HG994961.1	556929	0.985616	0.702056	0.283559	191	0.0862623
HG994961.1	557216	0.986442	0.714286	0.272157	190	0.0866562
HG994961.1	557329	0	0.0184874	-0.0184874	190	0.0868112
HG994961.1	557674	0.967194	0.660473	0.306721	189	0.0872847
HG994961.1	557844	0	0.0405222	-0.0405222	190	0.087518
HG994961.1	557852	0	0.0414274	-0.0414274	190	0.087529
HG994961.1	557896	0	0.017316	-0.017316	190	0.0875894
HG994961.1	557995	0	0.0205092	-0.0205092	190	0.0877252
HG994961.1	558240	0	0.0223214	-0.0223214	191	0.0880615
HG994961.1	559573	0.975161	0.557823	0.417338	190	0.0896093
HG994961.1	559772	0.952947	0.664361	0.288586	188	0.0895677
HG994961.1	560433	0.990256	0.666609	0.323647	189	0.0894295
HG994961.1	560563	0.215152	0.102941	0.11221	189	0.0894024
HG994961.1	561020	0.674058	0.339987	0.33407	189	0.0893068
HG994961.1	561222	0.637535	0.34634	0.291194	189	0.0892646
HG994961.1	561259	0.641323	0.33652	0.304803	188	0.0892569
HG994961.1	561280	0.645208	0.345484	0.299724	188	0.0892525
HG994961.1	561513	0.252378	0.196321	0.0560568	188	0.0892038
HG994961.1	561594	0	0	0	188	0.0891868
HG994961.1	561598	0	0	0	188	0.089186
HG994961.1	561599	0	0	0	188	0.0891858
HG994961.1	561625	0	0	0	188	0.0891803
HG994961.1	561667	0	0	0	188	0.0891716
HG994961.1	561670	0	0	0	188	0.0891709
HG994961.1	561671	0	0	0	188	0.0891707
HG994961.1	562076	0	0	0	188	0.0890861
HG994961.1	562085	0	0	0	188	0.0890842
HG994961.1	562094	0	0	0	188	0.0890823
HG994961.1	562310	0.598416	0.117216	0.4812	189	0.0890371
HG994961.1	562677	0.981485	0.706905	0.27458	190	0.0889604
HG994961.1	562940	0	0.0523325	-0.0523325	191	0.0889054
HG994961.1	563277	0.960446	0.558708	0.401737	193	0.088835
HG994961.1	563285	0.966611	0.558068	0.408543	193	0.0888333
HG994961.1	563315	0.974302	0.563736	0.410566	193	0.088827
HG994961.1	563360	-0.111111	-0.111111	2.77556e-17	193	0.0888176
HG994961.1	564456	0.972931	0.555138	0.417793	192	0.0885885
HG994961.1	565049	0.982771	0.679762	0.303009	193	0.0884645
HG994961.1	565577	0.974698	0.712522	0.262176	195	0.0883541
HG994961.1	566061	0.989093	0.673411	0.315683	196	0.088253
HG994961.1	566081	0.989298	0.671514	0.317784	197	0.0882488
HG994961.1	566331	0.982026	0.686989	0.295037	197	0.0881965
HG994961.1	566643	0	0.6829	-0.6829	196	0.0881313
HG994961.1	566646	0	0	0	196	0.0881307
HG994961.1	566738	0.975202	0.565051	0.410151	196	0.0881114
HG994961.1	566901	0.969413	0.669268	0.300145	196	0.0880774
HG994961.1	567759	0.980769	0.285714	0.695055	198	0.087898
HG994961.1	567825	0.974794	0.67483	0.299964	198	0.0878842
HG994961.1	568539	0.979749	0.682404	0.297346	198	0.0877349
HG994961.1	568674	0.978191	0.564494	0.413697	197	0.0877067
HG994961.1	570931	0.974072	0.714286	0.259786	200	0.0872348
HG994961.1	571627	0.984067	0.714286	0.269781	202	0.0870893
HG994961.1	572447	0	0.0508403	-0.0508403	202	0.0869179
HG994961.1	572514	0.479167	0.380102	0.0990646	202	0.0869039
HG994961.1	572583	0	0.0489796	-0.0489796	202	0.0868895
HG994961.1	573379	0	0	0	203	0.0867231
HG994961.1	575653	0.980829	0.714286	0.266544	202	0.0862477
HG994961.1	576314	0.972273	0.710564	0.261709	200	0.0861095
HG994961.1	576954	0	0.270009	-0.270009	201	0.0859757
HG994961.1	580470	0	0.267659	-0.267659	201	0.0852407
HG994961.1	581046	0.971846	0.714286	0.25756	203	0.0851202
HG994961.1	581350	0.377734	0.3446	0.0331334	202	0.0850567
HG994961.1	581844	0.373327	0.0685911	0.304736	201	0.0849534
HG994961.1	581876	0.380399	0.0711997	0.309199	201	0.0849467
HG994961.1	582670	0.390081	0.0509698	0.339111	200	0.0847807
HG994961.1	582984	0.31986	0.343992	-0.024132	201	0.0847151
HG994961.1	583131	0	0.126396	-0.126396	201	0.0846844
HG994961.1	583278	0.96571	0.713615	0.252095	201	0.0846536
HG994961.1	583863	0.389376	0.0796138	0.309762	200	0.0845313
HG994961.1	583887	0.413484	0.0662032	0.34728	200	0.0845263
HG994961.1	583963	0.563218	0.243189	0.320029	200	0.0845104
HG994961.1	584612	0	0.125776	-0.125776	199	0.0843747
HG994961.1	584923	1	0.714286	0.285714	199	0.0843097
HG994961.1	586744	0.984496	0.454296	0.5302	198	0.083929
HG994961.1	587478	0.380416	0.0429414	0.337474	197	0.0837756
HG994961.1	591147	0.968366	0.714286	0.25408	195	0.0830085
HG994961.1	591610	0.97277	0.714286	0.258485	195	0.0829118
HG994961.1	592297	0.97626	0.712316	0.263944	193	0.0827681
HG994961.1	593032	0.976587	0.714286	0.262301	191	0.0826145
HG994961.1	594397	0.96814	0.712314	0.255826	185	0.0823291
HG994961.1	595712	0.965466	0.714286	0.25118	182	0.0820542
HG994961.1	598128	0.964943	0.712018	0.252925	177	0.0815491
HG994961.1	601104	0.981818	0.133333	0.848485	178	0.080927
HG994961.1	601500	0.972528	0.713561	0.258967	179	0.0808442
HG994961.1	603228	0	0.278076	-0.278076	177	0.0804829
HG994961.1	603415	0.36676	0.0561575	0.310603	177	0.0804438
HG994961.1	604386	0.564958	0.383779	0.181179	175	0.0802408
HG994961.1	604895	0.346324	0.0477658	0.298558	175	0.0801344
HG994961.1	605001	0	0.274158	-0.274158	175	0.0801123
HG994961.1	605003	0.58089	0.349043	0.231847	175	0.0801119
HG994961.1	605042	0.374403	0.0784641	0.295939	174	0.0801037
HG994961.1	605854	0.401077	0.0531681	0.347909	175	0.0799339
HG994961.1	606618	0.578166	0.36492	0.213246	167	0.0797742
HG994961.1	607820	0	0.281746	-0.281746	163	0.0795229
HG994961.1	608061	0.983103	0.71344	0.269662	159	0.0794726
HG994961.1	608168	0	0.281283	-0.281283	159	0.0794502
HG994961.1	610009	0.542271	0.355696	0.186575	158	0.0790653
HG994961.1	610842	0	0.269191	-0.269191	157	0.0788912
HG994961.1	611935	0.984388	0.714286	0.270103	148	0.0786627
HG994961.1	612279	0.407991	0.0625223	0.345468	145	0.0785908
HG994961.1	612404	0	0.273598	-0.273598	144	0.0785646
HG994961.1	612768	0	0.275157	-0.275157	144	0.0784885
HG994961.1	612999	0	0.276122	-0.276122	143	0.0784402
HG994961.1	613015	0	0.276612	-0.276612	143	0.0784369
HG994961.1	614977	0.587322	0.372184	0.215138	140	0.0780267
HG994961.1	615209	0	0.141497	-0.141497	139	0.0779782
HG994961.1	615267	0	0	0	139	0.0779661
HG994961.1	615608	0	0.274793	-0.274793	138	0.0778948
HG994961.1	615609	0	0.274793	-0.274793	138	0.0778946
HG994961.1	616075	0	0.271572	-0.271572	137	0.0777972
HG994961.1	617192	0	0.140625	-0.140625	131	0.0775637
HG994961.1	617199	0	0.140625	-0.140625	131	0.0775622
HG994961.1	618534	0	0.13631	-0.13631	130	0.0772831
HG994961.1	618825	0.966457	0.714286	0.252171	128	0.0772223
HG994961.1	618938	0	0.278246	-0.278246	128	0.0771986
HG994961.1	619529	0	0.273173	-0.273173	128	0.0770751
HG994961.1	619603	0	0.278487	-0.278487	128	0.0770596
HG994961.1	619883	0	0.280302	-0.280302	128	0.0770011
HG994961.1	620089	0	0.275884	-0.275884	128	0.076958
HG994961.1	621129	0.391924	0.0603412	0.331583	130	0.0767406
HG994961.1	621459	0	0.277869	-0.277869	131	0.0767298
HG994961.1	621769	0	0.278142	-0.278142	130	0.076912
HG994961.1	622653	0	0.271861	-0.271861	128	0.0774315
HG994961.1	623137	0	0.270649	-0.270649	130	0.0777159
HG994961.1	623384	0	0.27676	-0.27676	129	0.0778611
HG994961.1	624754	0.554271	0.362421	0.19185	133	0.0786663
HG994961.1	626317	0.972539	0.714286	0.258253	132	0.0795848
HG994961.1	626332	0	0.273271	-0.273271	132	0.0795937
HG994961.1	627255	0.568203	0.245835	0.322368	131	0.0801361
HG994961.1	627760	0	0.274868	-0.274868	132	0.0804329
HG994961.1	627925	0	0.27335	-0.27335	134	0.0805299
HG994961.1	628046	0	0.270789	-0.270789	135	0.080601
HG994961.1	630054	0	0.280414	-0.280414	137	0.0817811
HG994961.1	630489	0.603245	0.241482	0.361763	136	0.0820368
HG994961.1	630865	0	0.276708	-0.276708	136	0.0822577
HG994961.1	632400	0.560284	0.360178	0.200106	132	0.0831599
HG994961.1	632843	0.987103	0.713387	0.273716	131	0.0834202
HG994961.1	634024	0	0.275008	-0.275008	128	0.0841143
HG994961.1	634772	0.966747	0.714286	0.252461	128	0.0845539
HG994961.1	635142	0	0.275097	-0.275097	130	0.0847714
HG994961.1	636361	0	0.277501	-0.277501	130	0.0854878
HG994961.1	636447	0.409596	0.334528	0.0750684	130	0.0855383
HG994961.1	637741	0.968093	0.710554	0.257539	130	0.0862988
HG994961.1	638167	0	0.279478	-0.279478	131	0.0865492
HG994961.1	638765	0.44496	0.0573112	0.387649	132	0.0869006
HG994961.1	639292	0	0.278596	-0.278596	134	0.0872103
HG994961.1	639495	0	0.275138	-0.275138	135	0.0873297
HG994961.1	639701	0.410648	0.0691794	0.341469	135	0.0874507
HG994961.1	639970	0.955633	0.428571	0.527062	135	0.0876088
HG994961.1	640287	0	0.141252	-0.141252	139	0.0877951
HG994961.1	640385	0.969109	0.714286	0.254823	139	0.0878527
HG994961.1	642618	0	0.138332	-0.138332	139	0.0891651
HG994961.1	646424	0.586521	0.373855	0.212666	136	0.0914019
HG994961.1	647985	0.345648	0.0589591	0.286689	136	0.0923193
HG994961.1	649693	0.9616	0.714286	0.247315	138	0.0933231
HG994961.1	650393	0.967281	0.714286	0.252995	139	0.0937345
HG994961.1	650530	0	0.277062	-0.277062	139	0.093815
HG994961.1	650606	0	0.273856	-0.273856	141	0.0938597
HG994961.1	651096	0	0.277304	-0.277304	141	0.0941476
HG994961.1	651404	0.970151	0.714286	0.255865	142	0.0943287
HG994961.1	651446	0	0.277304	-0.277304	142	0.0943533
HG994961.1	652291	0	0.267515	-0.267515	141	0.09485
HG994961.1	654558	0	0.274907	-0.274907	143	0.0961823
HG994961.1	655068	0	0.278512	-0.278512	140	0.096482
HG994961.1	655786	0.688063	0.24562	0.442443	141	0.096904
HG994961.1	656073	0	0.276317	-0.276317	140	0.0970727
HG994961.1	656074	0	0.276317	-0.276317	140	0.0970733
HG994961.1	657163	0.383232	0.335766	0.0474667	139	0.0977133
HG994961.1	658362	0	0.140642	-0.140642	137	0.0984179
HG994961.1	658692	0.445552	0.360353	0.0851997	137	0.0986119
HG994961.1	660837	0.541938	0.377427	0.164511	138	0.0998725
HG994961.1	660951	0	0.278061	-0.278061	137	0.0999395
HG994961.1	661026	0.661598	0.379658	0.28194	138	0.0999836
HG994961.1	661229	0.605769	0.359611	0.246158	139	0.100103
HG994961.1	662759	0.404803	0.364009	0.0407938	139	0.101002
HG994961.1	664307	0.996454	0.714286	0.282168	137	0.101912
HG994961.1	664867	0.332531	0.0539428	0.278588	137	0.102241
HG994961.1	667952	0.974094	0.714286	0.259808	142	0.104054
HG994961.1	670377	0.993902	0.714286	0.279617	141	0.105479
HG994961.1	670616	0.408174	0.0225564	0.385618	142	0.10562
HG994961.1	670882	0.987705	0.441799	0.545906	142	0.105776
HG994961.1	671182	0.434096	0.0647314	0.369364	141	0.105952
HG994961.1	672136	0.985549	0.713364	0.272185	139	0.106513
HG994961.1	672984	0.355705	0.0610315	0.294674	139	0.107011
HG994961.1	673112	0.384596	0.0428136	0.341783	139	0.107087
HG994961.1	673443	0.376761	0.0654682	0.311292	137	0.107281
HG994961.1	673611	0.608219	0.369265	0.238953	137	0.10738
HG994961.1	673621	0.599098	0.367751	0.231347	137	0.107386
HG994961.1	673643	0.411663	0.0555719	0.356091	137	0.107399
HG994961.1	676123	0.545652	0.3667	0.178953	144	0.108856
HG994961.1	677648	0.576378	0.231357	0.345021	149	0.109752
HG994961.1	677802	0.519365	0.35787	0.161495	148	0.109843
HG994961.1	677885	0.436167	0.384942	0.051225	148	0.109892
HG994961.1	677968	0	0.27263	-0.27263	147	0.109941
HG994961.1	678630	0.980694	0.428571	0.552123	146	0.11033
HG994961.1	678631	0.980694	0.427035	0.553659	146	0.11033
HG994961.1	682873	0.986486	0.714286	0.272201	158	0.112823
HG994961.1	683368	0.605066	0.364314	0.240752	158	0.113114
HG994961.1	683645	0.444273	0.032295	0.411978	159	0.113334
HG994961.1	684050	0.442389	0.0680959	0.374293	159	0.113658
HG994961.1	684807	0	0.269048	-0.269048	159	0.114264
HG994961.1	684827	0.467647	0.232442	0.235205	159	0.11428
HG994961.1	685060	0.604458	0.251261	0.353198	160	0.114466
HG994961.1	687156	0	-0.0184949	0.0184949	158	0.116143
HG994961.1	687655	0.980338	0.71334	0.266998	158	0.116543
HG994961.1	688066	0.96342	0.714286	0.249135	158	0.116872
HG994961.1	688629	0	0.260116	-0.260116	157	0.117322
HG994961.1	688803	0	0.268704	-0.268704	156	0.117461
HG994961.1	689075	0	0.257885	-0.257885	156	0.117679
HG994961.1	689396	0	0.141686	-0.141686	155	0.117936
HG994961.1	689975	0	0.266442	-0.266442	155	0.118399
HG994961.1	690015	0	0.26836	-0.26836	155	0.118431
HG994961.1	690187	0	0.273083	-0.273083	155	0.118569
HG994961.1	690222	0	0.269608	-0.269608	155	0.118597
HG994961.1	691159	0.989474	0.710476	0.278997	155	0.119347
HG994961.1	692187	0.979628	0.452535	0.527093	157	0.120169
HG994961.1	692318	0	0.137987	-0.137987	158	0.120274
HG994961.1	698636	0	0.261469	-0.261469	162	0.12533
HG994961.1	698811	0	0.142857	-0.142857	162	0.12547
HG994961.1	699333	0.979167	0.710801	0.268365	162	0.125887
HG994961.1	699916	0	0	0	162	0.126354
HG994961.1	700542	0	0.264678	-0.264678	160	0.126855
HG994961.1	700565	0	0.267244	-0.267244	160	0.126873
HG994961.1	701105	0.980271	0.714286	0.265985	158	0.127305
HG994961.1	701144	0.975229	0.711066	0.264162	158	0.127337
HG994961.1	702529	0	0.273286	-0.273286	157	0.128445
HG994961.1	702993	0.949677	0.707603	0.242074	158	0.128816
HG994961.1	703142	0.975192	0.710642	0.26455	159	0.128935
HG994961.1	703411	0.97973	0.428571	0.551158	159	0.129151
HG994961.1	703426	0.981013	0.428571	0.552441	159	0.129163
HG994961.1	704584	0.983871	0.71159	0.272281	162	0.130089
HG994961.1	705659	0.995763	0.444744	0.551019	163	0.13095
HG994961.1	708238	0.974505	0.712329	0.262177	171	0.133013
HG994961.1	710009	0.983471	0.714286	0.269185	171	0.13443
HG994961.1	710473	0.989583	0.571429	0.418155	172	0.134802
HG994961.1	710988	0.997006	0.711779	0.285227	171	0.135214
HG994961.1	711200	0.974202	0.714286	0.259916	176	0.135384
HG994961.1	711929	0.983583	0.714286	0.269297	179	0.135967
HG994961.1	712540	0.390561	0.344414	0.0461472	179	0.136456
HG994961.1	712585	0.627369	0.369583	0.257786	179	0.136492
HG994961.1	713038	0.833685	0.550371	0.283314	180	0.136854
HG994961.1	715022	0	0.236009	-0.236009	183	0.138442
HG994961.1	715441	0.595938	0.372933	0.223006	184	0.138777
HG994961.1	715532	0.384154	0.0488117	0.335342	184	0.13885
HG994961.1	715614	0.617698	0.617881	-0.000182469	184	0.138916
HG994961.1	715733	0.592193	0.641944	-0.0497518	184	0.139011
HG994961.1	716176	0.486034	0.714286	-0.228252	185	0.139365
HG994961.1	716887	0.570987	0.640806	-0.0698188	193	0.139934
HG994961.1	717384	0.987656	0.714286	0.27337	194	0.140332
HG994961.1	717645	0.986005	0.714286	0.27172	197	0.140541
HG994961.1	717742	0.989175	0.714286	0.274889	197	0.140618
HG994961.1	717836	0.99359	0.714286	0.279304	197	0.140694
HG994961.1	717877	0.99359	0.714286	0.279304	197	0.140726
HG994961.1	717880	0.99359	0.714286	0.279304	197	0.140729
HG994961.1	718070	0.982248	0.714286	0.267962	197	0.140881
HG994961.1	718398	0.987395	0.714286	0.273109	197	0.141143
HG994961.1	718641	0.991071	0.571429	0.419643	198	0.141338
HG994961.1	719395	0.538626	0.494058	0.0445686	199	0.141941
HG994961.1	719546	0.56106	0.511255	0.0498049	201	0.142062
HG994961.1	719569	0.551518	0.638002	-0.0864841	201	0.14208
HG994961.1	720493	0.477714	0.0672702	0.410443	202	0.14282
HG994961.1	722970	0.600485	0.365255	0.23523	212	0.144802
HG994961.1	723646	0.379294	0.0586134	0.32068	210	0.145343
HG994961.1	724233	0.974691	0.428571	0.546119	211	0.145813
HG994961.1	724363	0.980474	0.465769	0.514705	212	0.145917
HG994961.1	724367	0.980304	0.461313	0.51899	212	0.14592
HG994961.1	724769	0.357263	0.324949	0.0323146	213	0.146242
HG994961.1	724857	0.369941	0.285714	0.0842265	213	0.146312
HG994961.1	724908	0.370602	0.319761	0.0508411	213	0.146353
HG994961.1	725413	0.513319	0.498104	0.0152152	213	0.146757
HG994961.1	726538	0	0.260304	-0.260304	216	0.147657
HG994961.1	726733	0	0.129159	-0.129159	218	0.147813
HG994961.1	726771	0	0.255991	-0.255991	218	0.147844
HG994961.1	726790	0.612607	0.256129	0.356478	218	0.147859
HG994961.1	726898	0.579311	0.122671	0.45664	218	0.147945
HG994961.1	726932	0	0.248307	-0.248307	218	0.147972
HG994961.1	727049	0.347826	0.0600878	0.287738	218	0.148066
HG994961.1	727475	0.399107	0.0561109	0.342996	218	0.148407
HG994961.1	728935	0.981311	0.713639	0.267672	216	0.149575
HG994961.1	728979	0.404093	0.0601999	0.343893	216	0.14961
HG994961.1	729026	0.430147	0.351927	0.0782196	216	0.149648
HG994961.1	729140	0.417942	0.353298	0.0646438	216	0.149739
HG994961.1	729149	0.560167	0.35792	0.202247	217	0.149746
HG994961.1	729156	0.422306	0.348878	0.0734284	217	0.149752
HG994961.1	729162	0.420369	0.34984	0.070529	217	0.149757
HG994961.1	729198	0.431886	0.336974	0.0949112	217	0.149786
HG994961.1	729228	0.415762	0.332724	0.0830376	217	0.14981
HG994961.1	729288	0.421474	0.329542	0.0919328	217	0.149858
HG994961.1	729432	0.591176	0.365029	0.226147	217	0.149973
HG994961.1	729555	0.56525	0.239909	0.325341	218	0.150071
HG994961.1	729565	0.409336	0.329683	0.0796526	218	0.150079
HG994961.1	729679	0.984784	0.44709	0.537694	218	0.150171
HG994961.1	730117	0.604971	0.373243	0.231729	218	0.150521
HG994961.1	730252	0.388134	0.329025	0.0591096	218	0.150629
HG994961.1	730538	0.655754	0.256669	0.399085	218	0.150858
HG994961.1	733643	0.5	0	0.5	216	0.153343
HG994961.1	734004	0	0	0	215	0.153631
HG994961.1	734101	0.932386	0	0.932386	214	0.153709
HG994961.1	734911	0.978389	0.438042	0.540347	216	0.154357
HG994961.1	735568	0.329094	0.345238	-0.0161444	218	0.154883
HG994961.1	737969	0.207317	0	0.207317	218	0.156804
HG994961.1	739668	0.40991	0.0490426	0.360867	221	0.158164
HG994961.1	739735	0	0.280808	-0.280808	221	0.158217
HG994961.1	739908	0.533438	0.373252	0.160186	221	0.158356
HG994961.1	740236	0	0.138095	-0.138095	219	0.158618
HG994961.1	740615	0.984493	0.714286	0.270208	222	0.158922
HG994961.1	741558	0.988992	0.714286	0.274706	221	0.159676
HG994961.1	741615	0.604477	0.38071	0.223766	221	0.159722
HG994961.1	742304	0	0.141436	-0.141436	221	0.160273
HG994961.1	742637	0.563874	0.373099	0.190774	220	0.16054
HG994961.1	746099	0.978641	0.428571	0.550069	235	0.161828
HG994961.1	746204	0.576023	0.241117	0.334906	236	0.161699
HG994961.1	746790	0.949041	0.714286	0.234755	238	0.16098
HG994961.1	747277	0.334095	0.321769	0.0123263	242	0.160382
HG994961.1	747602	0.358619	0.0779973	0.280622	242	0.159983
HG994961.1	747620	0.580384	0.349972	0.230412	242	0.159961
HG994961.1	749767	0.464978	0.358063	0.106915	243	0.157326
HG994961.1	751678	0	0	0	246	0.154981
HG994961.1	752165	0.355171	0.0200893	0.335082	246	0.154383
HG994961.1	752682	0	0.265466	-0.265466	245	0.153748
HG994961.1	753070	0	0.278479	-0.278479	244	0.153272
HG994961.1	753595	0.372398	0.0491658	0.323233	241	0.152628
HG994961.1	753743	0	0.276084	-0.276084	241	0.152446
HG994961.1	753785	0.302538	0.0519366	0.250602	241	0.152395
HG994961.1	754491	0.357588	0.0921625	0.265425	241	0.151528
HG994961.1	755038	0.600758	0.657953	-0.0571959	244	0.150857
HG994961.1	755538	0.546998	0.369689	0.177309	247	0.150243
HG994961.1	755688	0	0.00974026	-0.00974026	247	0.150059
HG994961.1	756134	0	0.141981	-0.141981	247	0.149512
HG994961.1	756189	0	0.269963	-0.269963	247	0.149444
HG994961.1	756305	0.383051	0.337425	0.0456258	247	0.149302
HG994961.1	756357	0.570928	0.37778	0.193148	247	0.149238
HG994961.1	757004	0	0.0199336	-0.0199336	250	0.148444
HG994961.1	757165	0.978829	0.714286	0.264543	251	0.148246
HG994961.1	757205	0.382862	0.0727117	0.31015	251	0.148197
HG994961.1	757294	0.393202	0.0765765	0.316625	251	0.148088
HG994961.1	757697	0.993056	0.714286	0.27877	251	0.147593
HG994961.1	757814	0.932432	0.714286	0.218147	251	0.14745
HG994961.1	758179	0	0.141296	-0.141296	251	0.147002
HG994961.1	758337	0.455285	0.714286	-0.259001	250	0.146808
HG994961.1	758350	0.48	0.714286	-0.234286	250	0.146792
HG994961.1	760404	0.52716	0.545021	-0.0178608	251	0.144271
HG994961.1	760858	0.666337	0.268558	0.397779	250	0.143714
HG994961.1	761115	0.350515	0	0.350515	249	0.143398
HG994961.1	761116	0.355	0	0.355	249	0.143397
HG994961.1	761120	0.365385	0	0.365385	249	0.143392
HG994961.1	761137	0.356481	0	0.356481	249	0.143371
HG994961.1	761144	0.378947	0	0.378947	249	0.143363
HG994961.1	761174	0.358108	0	0.358108	249	0.143326
HG994961.1	761209	0.335526	0	0.335526	248	0.143283
HG994961.1	761229	0.314103	0	0.314103	248	0.143259
HG994961.1	761276	0.364486	0	0.364486	248	0.143201
HG994961.1	761507	0	0.016129	-0.016129	248	0.142917
HG994961.1	762587	0	0.280471	-0.280471	248	0.141592
HG994961.1	763027	0.568131	0.382781	0.185351	248	0.141052
HG994961.1	763152	0.986842	0.71343	0.273412	247	0.140898
HG994961.1	763254	0	0.284095	-0.284095	247	0.140773
HG994961.1	763860	0	0.275354	-0.275354	252	0.140029
HG994961.1	764562	1	0.660027	0.339973	254	0.139168
HG994961.1	764674	0.995833	0.661825	0.334009	254	0.13903
HG994961.1	765222	1	0	1	253	0.138358
HG994961.1	765979	0	0	0	249	0.137429
HG994961.1	766194	0.476548	0.0183673	0.45818	248	0.137165
HG994961.1	766210	0.994083	0.714286	0.279797	248	0.137145
HG994961.1	766366	0.991979	0.711118	0.280861	248	0.136954
HG994961.1	766395	0.456172	0.0217391	0.434433	248	0.136918
HG994961.1	766396	0.465572	0.0279923	0.43758	248	0.136917
HG994961.1	766438	0.530281	0.533403	-0.00312199	248	0.136865
HG994961.1	766526	0.977565	0.714286	0.263279	248	0.136757
HG994961.1	766555	0.418799	0.0344169	0.384382	248	0.136722
HG994961.1	767352	0	0.269909	-0.269909	247	0.135744
HG994961.1	767508	0.551315	0.388487	0.162828	246	0.135552
HG994961.1	767509	0	0.285714	-0.285714	246	0.135551
HG994961.1	767599	0.523378	0.382373	0.141005	246	0.135441
HG994961.1	767907	0.504852	0.373483	0.13137	241	0.135062
HG994961.1	768481	0	0.284271	-0.284271	241	0.134358
HG994961.1	769056	0.974359	0.712154	0.262205	241	0.133652
HG994961.1	769422	0	0.271551	-0.271551	240	0.133203
HG994961.1	769495	0.983611	0.714286	0.269325	240	0.133114
HG994961.1	770420	0	0.285714	-0.285714	240	0.131978
HG994961.1	770472	0.991949	0.428571	0.563378	240	0.131914
HG994961.1	770605	0.494083	0.0173469	0.476736	240	0.131751
HG994961.1	770683	0	0.285714	-0.285714	240	0.131655
HG994961.1	770729	0	0.285714	-0.285714	240	0.131599
HG994961.1	770782	0	0.285714	-0.285714	240	0.131534
HG994961.1	771414	0.995192	0.426681	0.568512	241	0.130758
HG994961.1	771482	0.488636	0.428571	0.0600649	241	0.130675
HG994961.1	771781	0	0.285714	-0.285714	241	0.130308
HG994961.1	771881	0.990385	0.714286	0.276099	241	0.130185
HG994961.1	771882	0.990566	0.714286	0.27628	241	0.130184
HG994961.1	771885	0.990741	0.714286	0.276455	241	0.13018
HG994961.1	771886	0.990909	0.714286	0.276623	241	0.130179
HG994961.1	771894	0.536255	0.392189	0.144066	241	0.130169
HG994961.1	771978	0.434017	0	0.434017	241	0.130066
HG994961.1	772161	0.537422	0.0265074	0.510915	242	0.129842
HG994961.1	773200	0.52197	0.0431206	0.478849	241	0.128566
HG994961.1	773298	0	0.278035	-0.278035	241	0.128446
HG994961.1	773350	0	0	0	241	0.128382
HG994961.1	773440	0	0.136986	-0.136986	242	0.128272
HG994961.1	774169	0	0	0	242	0.127377
HG994961.1	774255	0	0	0	241	0.127272
HG994961.1	774609	0	0	0	241	0.126837
HG994961.1	775818	0.977561	0.710222	0.267339	238	0.125353
HG994961.1	776170	0.611471	0.0135135	0.597957	239	0.124921
HG994961.1	776176	1	0.0233766	0.976623	239	0.124914
HG994961.1	776306	0	0	0	239	0.124754
HG994961.1	776618	0.997006	0.712154	0.284852	239	0.124371
HG994961.1	776626	0.448121	0.13322	0.314901	239	0.124362
HG994961.1	777524	0.99005	0.578712	0.411338	233	0.123259
HG994961.1	777689	0.918537	0.406713	0.511824	233	0.123057
HG994961.1	778224	0.982456	0.583873	0.398584	235	0.1224
HG994961.1	778572	0.995652	0.561199	0.434453	239	0.121973
HG994961.1	779146	0.98039	0.428571	0.551819	239	0.121269
HG994961.1	779494	0	0.0657596	-0.0657596	232	0.120842
HG994961.1	784789	0	0	0	227	0.114343
HG994961.1	784795	0	0.285714	-0.285714	227	0.114336
HG994961.1	784806	0	0	0	227	0.114322
HG994961.1	784808	0	0	0	227	0.11432
HG994961.1	784920	0.981132	0.42674	0.554392	226	0.114182
HG994961.1	785096	0	0.0625	-0.0625	226	0.113966
HG994961.1	785131	0.992063	0	0.992063	226	0.113923
HG994961.1	787163	0.987804	0.428571	0.559232	229	0.111429
HG994961.1	787183	0.987501	0.598095	0.389406	229	0.111405
HG994961.1	788411	0.987359	0.568066	0.419292	229	0.109898
HG994961.1	788519	0	0.16493	-0.16493	229	0.109765
HG994961.1	788607	0	0.160237	-0.160237	229	0.109657
HG994961.1	788641	0	0.112613	-0.112613	230	0.109615
HG994961.1	788947	0.994565	0.713265	0.2813	231	0.10924
HG994961.1	788967	0.994709	0.427716	0.566993	231	0.109215
HG994961.1	789294	0.973625	0.428571	0.545053	231	0.108814
HG994961.1	789450	0	0.128427	-0.128427	231	0.108622
HG994961.1	789927	0	0.145979	-0.145979	229	0.108037
HG994961.1	790016	0	0.149179	-0.149179	229	0.107928
HG994961.1	790299	0.98733	0.428571	0.558759	228	0.10758
HG994961.1	790354	0.98357	0.418588	0.564982	228	0.107513
HG994961.1	790394	0.5	0.428571	0.0714286	228	0.107464
HG994961.1	791659	0.960634	0.42626	0.534374	225	0.105911
HG994961.1	792837	0.494565	0.714286	-0.21972	223	0.104466
HG994961.1	792838	0.495192	0.714286	-0.219093	223	0.104464
HG994961.1	792915	0	0.0907202	-0.0907202	223	0.10437
HG994961.1	792976	0	0.1044	-0.1044	223	0.104295
HG994961.1	793236	0.972799	0.554273	0.418526	224	0.103976
HG994961.1	793251	0	0.128962	-0.128962	224	0.103957
HG994961.1	793273	0	0.281633	-0.281633	224	0.10393
HG994961.1	793281	0	0.419784	-0.419784	224	0.103921
HG994961.1	793285	0.974989	0.559763	0.415226	224	0.103916
HG994961.1	794654	0.982918	0.428571	0.554347	227	0.102236
HG994961.1	794803	0.979403	0.411118	0.568285	227	0.102053
HG994961.1	795235	0	0.130549	-0.130549	227	0.101522
HG994961.1	795547	0.974475	0.428571	0.545904	227	0.10114
HG994961.1	795779	0	0.137585	-0.137585	227	0.100855
HG994961.1	796078	0.97592	0.428571	0.547349	228	0.100488
HG994961.1	796188	0	0.11829	-0.11829	227	0.100353
HG994961.1	796238	0	0.125764	-0.125764	226	0.100291
HG994961.1	796345	0.96104	0.704031	0.257009	226	0.10016
HG994961.1	796956	0	0.119653	-0.119653	228	0.0994102
HG994961.1	797003	0.971205	0.427812	0.543394	228	0.0993525
HG994961.1	797067	0	0.284354	-0.284354	228	0.099274
HG994961.1	797196	0	0	0	228	0.0991157
HG994961.1	798717	0	0	0	228	0.0972489
HG994961.1	798874	0	0.155238	-0.155238	228	0.0970562
HG994961.1	798895	0	0.122269	-0.122269	228	0.0970305
HG994961.1	799668	0.972396	0.714286	0.258111	230	0.0960818
HG994961.1	799849	0.968254	0.424581	0.543673	229	0.0958596
HG994961.1	800289	0	0.145387	-0.145387	230	0.0953196
HG994961.1	800814	0.971161	0.57733	0.39383	231	0.0946753
HG994961.1	800829	0.977486	0.571239	0.406247	231	0.0946568
HG994961.1	800997	0.980853	0.714286	0.266567	233	0.0944507
HG994961.1	801096	0.988939	0.713627	0.275312	233	0.0943291
HG994961.1	801290	0	0.280635	-0.280635	234	0.0940911
HG994961.1	801381	0.979987	0.428571	0.551415	236	0.0939794
HG994961.1	804616	0	0.0324568	-0.0324568	245	0.090009
HG994961.1	804631	0	0.0344666	-0.0344666	245	0.0899906
HG994961.1	804776	0.993548	0.605277	0.388272	245	0.0898126
HG994961.1	804869	0	0.0353851	-0.0353851	245	0.0896985
HG994961.1	805088	0.669719	0.448925	0.220793	245	0.0894297
HG994961.1	805390	0	0.0185968	-0.0185968	246	0.0890591
HG994961.1	805391	0	0.0185968	-0.0185968	246	0.0890578
HG994961.1	805596	0	0.0273384	-0.0273384	247	0.0888062
HG994961.1	806473	0.969917	0.577351	0.392566	247	0.0877299
HG994961.1	806476	0.970385	0.57115	0.399235	247	0.0877262
HG994961.1	806479	0.970832	0.428571	0.54226	247	0.0877225
HG994961.1	807120	0.309065	0.226851	0.0822138	248	0.0869358
HG994961.1	808623	0.256071	0.233404	0.0226668	245	0.084008
HG994961.1	808811	0.761615	0.601095	0.16052	246	0.0836161
HG994961.1	811696	0	0.0136054	-0.0136054	235	0.077603
HG994961.1	811863	0	0.0164349	-0.0164349	235	0.077255
HG994961.1	812554	0.721691	0.31458	0.407111	235	0.0758147
HG994961.1	813278	1	0.714286	0.285714	232	0.0743057
HG994961.1	813695	0	0	0	233	0.0734366
HG994961.1	813739	0	0.0160214	-0.0160214	233	0.0733449
HG994961.1	813823	0.757203	0.611066	0.146138	233	0.0731698
HG994961.1	813842	0.76926	0.33036	0.438899	233	0.0731302
HG994961.1	814028	0	0.231903	-0.231903	232	0.0727425
HG994961.1	814229	0.687923	0.337847	0.350076	232	0.0723236
HG994961.1	818287	0.974877	0.142857	0.83202	218	0.0638657
HG994961.1	818431	0.69888	0.400584	0.298296	219	0.0635655
HG994961.1	818627	0.709072	0.590672	0.1184	218	0.063157
HG994961.1	819775	0.709049	0.326144	0.382905	216	0.0607643
HG994961.1	819778	0.697215	0.327593	0.369622	216	0.060758
HG994961.1	820529	0.26625	0.122788	0.143462	214	0.0591927
HG994961.1	821134	0.727952	0.597229	0.130723	210	0.0579318
HG994961.1	821987	0	0.0198183	-0.0198183	201	0.0561539
HG994961.1	823408	0.990262	0.426883	0.56338	197	0.0531922
HG994961.1	824107	0.988889	0.714286	0.274603	199	0.0517353
HG994961.1	824321	0.96121	0.44026	0.52095	197	0.0512892
HG994961.1	824386	0.985294	0.456464	0.52883	197	0.0511537
HG994961.1	825347	0.969512	0.44028	0.529233	199	0.0491508
HG994961.1	826128	0.97644	0.714286	0.262154	202	0.047523
HG994961.1	826374	0.983871	0.714286	0.269585	199	0.0470102
HG994961.1	826963	0	0.139344	-0.139344	199	0.0457826
HG994961.1	827907	0	0.136849	-0.136849	202	0.0438151
HG994961.1	828201	0.97616	0.714286	0.261875	203	0.0432023
HG994961.1	828324	0	0.130769	-0.130769	210	0.0429459
HG994961.1	828347	0	0.12967	-0.12967	210	0.042898
HG994961.1	828348	0.969277	0.440684	0.528593	210	0.0428959
HG994961.1	828564	0	0	0	210	0.0424457
HG994961.1	828855	0	0.269374	-0.269374	209	0.0418392
HG994961.1	828865	0	-0.0338346	0.0338346	209	0.0418183
HG994961.1	828881	0	-0.0111738	0.0111738	209	0.041785
HG994961.1	828919	0	0	0	209	0.0417058
HG994961.1	830803	0	0.266567	-0.266567	211	0.037779
HG994961.1	831077	0	0.127697	-0.127697	211	0.0372079
HG994961.1	832020	0	0.24001	-0.24001	215	0.0352425
HG994961.1	834636	0	0.222972	-0.222972	237	0.0297901
HG994961.1	835972	0.988278	0.453856	0.534422	230	0.0270055
HG994961.1	836062	0.983831	0.714286	0.269545	230	0.0268179
HG994961.1	836328	0	0.246262	-0.246262	230	0.0262635
HG994961.1	837111	0.982523	0.441379	0.541144	230	0.0246315
HG994961.1	838033	0	0.234411	-0.234411	229	0.0227098
HG994961.1	838628	0	0.256898	-0.256898	226	0.0214697
HG994961.1	838715	0	0.258029	-0.258029	225	0.0212884
HG994961.1	839775	0	0.130142	-0.130142	222	0.019079
HG994961.1	843010	0	0.257725	-0.257725	220	0.0123364
HG994961.1	843381	0	0.245319	-0.245319	215	0.0115632
HG994961.1	844152	0	0.256141	-0.256141	215	0.00995622
HG994961.1	844304	0	0.128223	-0.128223	215	0.00963941
HG994961.1	845974	0	0.137778	-0.137778	210	0.0061587
HG994961.1	846442	0	0.126814	-0.126814	206	0.00518326
HG994961.1	846488	0	0.130612	-0.130612	206	0.00508738
HG994961.1	846767	0	0.253363	-0.253363	206	0.00450588
HG994961.1	847839	0	0.0142857	-0.0142857	202	0.00227155
HG994961.1	847907	0	0.130008	-0.130008	202	0.00212982
HG994961.1	848219	0	0.243307	-0.243307	202	0.00147953
HG994961.1	848898	0	0.266728	-0.266728	199	6.43132e-05
HG994961.1	849063	0	0.264811	-0.264811	199	-0.00027959
HG994961.1	849964	0.263054	0.109625	0.153429	198	-0.00215751
HG994961.1	850309	0	0.251385	-0.251385	197	-0.00287658
HG994961.1	850906	0	0.128506	-0.128506	195	-0.00412089
HG994961.1	850957	0	0.0206943	-0.0206943	195	-0.00422718
HG994961.1	851100	0	0.260922	-0.260922	193	-0.00452523
HG994961.1	851348	0	0.0124766	-0.0124766	192	-0.00504213
HG994961.1	851373	0	0.266883	-0.266883	192	-0.00509424
HG994961.1	851451	0	0.248555	-0.248555	191	-0.00525681
HG994961.1	851615	0	0.265886	-0.265886	192	-0.00559863
HG994961.1	851751	0	0.267292	-0.267292	192	-0.00588209
HG994961.1	851872	0	0.247026	-0.247026	192	-0.00613428
HG994961.1	852285	0	0	0	192	-0.00699508
HG994961.1	852756	0	0.246046	-0.246046	192	-0.00797677
HG994961.1	852808	0	0.246181	-0.246181	192	-0.00808515
HG994961.1	853000	0	0.244708	-0.244708	192	-0.00848533
HG994961.1	853042	0	0.268543	-0.268543	192	-0.00857287
HG994961.1	853379	0	0.250392	-0.250392	192	-0.00927527
HG994961.1	853779	0	0.0169396	-0.0169396	192	-0.010109
HG994961.1	853808	0	0.129464	-0.129464	192	-0.0101694
HG994961.1	853868	0	0.25859	-0.25859	192	-0.0102945
HG994961.1	854264	0	0.0119048	-0.0119048	192	-0.0111198
HG994961.1	854306	0	0.13019	-0.13019	192	-0.0112074
HG994961.1	854467	0.993478	0.714286	0.279193	192	-0.0115429
HG994961.1	854580	0	0.134454	-0.134454	192	-0.0117785
HG994961.1	854966	0	0.12892	-0.12892	190	-0.012583
HG994961.1	855244	0	0.242448	-0.242448	189	-0.0131624
HG994961.1	855440	0	0.0147186	-0.0147186	188	-0.0135709
HG994961.1	855479	0	0.235757	-0.235757	188	-0.0136522
HG994961.1	855730	0	0.242988	-0.242988	187	-0.0141754
HG994961.1	855913	0	0.236604	-0.236604	187	-0.0145568
HG994961.1	855943	0	0.12569	-0.12569	187	-0.0146193
HG994961.1	856100	0	0.0283506	-0.0283506	187	-0.0149465
HG994961.1	856396	0	0.0128411	-0.0128411	187	-0.0155635
HG994961.1	856526	0	0.265326	-0.265326	184	-0.0158344
HG994961.1	856969	0	0.265965	-0.265965	184	-0.0167578
HG994961.1	857168	0	0.261532	-0.261532	183	-0.0171725
HG994961.1	857714	0	0.269755	-0.269755	183	-0.0183105
HG994961.1	858151	0	0.250516	-0.250516	183	-0.0192214
HG994961.1	858464	0	0.26113	-0.26113	183	-0.0198737
HG994961.1	858620	0	0.238634	-0.238634	183	-0.0201989
HG994961.1	858717	0	0.257055	-0.257055	182	-0.0204011
HG994961.1	860429	0	0.0198822	-0.0198822	183	-0.0239693
HG994961.1	862849	0	0.0152156	-0.0152156	227	-0.0290132
HG994961.1	863533	0	0.123064	-0.123064	226	-0.0304389
HG994961.1	864343	0	0.260981	-0.260981	236	-0.0321271
HG994961.1	864471	0	0.260687	-0.260687	236	-0.0323939
HG994961.1	865788	0	0.27038	-0.27038	237	-0.0351389
HG994961.1	868355	0	0.267491	-0.267491	238	-0.0404892
HG994961.1	868667	0	0.268741	-0.268741	237	-0.0411395
HG994961.1	873645	0	0.128988	-0.128988	238	-0.0450229
HG994961.1	873963	0	0.12691	-0.12691	239	-0.0452051
HG994961.1	873964	0	0.12691	-0.12691	239	-0.0452056
HG994961.1	874594	0	0.251673	-0.251673	236	-0.0455665
HG994961.1	875337	0	0.205602	-0.205602	236	-0.045992
HG994961.1	875341	0	0.208324	-0.208324	236	-0.0459943
HG994961.1	875501	0	0	0	235	-0.0460859
HG994961.1	875514	0	0	0	235	-0.0460934
HG994961.1	875747	0.997642	0.428571	0.56907	235	-0.0462268
HG994961.1	875794	0	0	0	236	-0.0462538
HG994961.1	876700	0	0.112499	-0.112499	236	-0.0467727
HG994961.1	876707	0	0.017734	-0.017734	236	-0.0467767
HG994961.1	877546	0	0.0919913	-0.0919913	238	-0.0472572
HG994961.1	877589	0	0.064045	-0.064045	238	-0.0472818
HG994961.1	877765	0	0.143086	-0.143086	238	-0.0473826
HG994961.1	877789	0	0.0676004	-0.0676004	238	-0.0473964
HG994961.1	877876	0	0.268613	-0.268613	238	-0.0474462
HG994961.1	877983	0	0	0	238	-0.0475075
HG994961.1	878204	0	0	0	237	-0.0476341
HG994961.1	878205	0	0	0	237	-0.0476346
HG994961.1	878211	0	0	0	237	-0.0476381
HG994961.1	878212	0	0	0	237	-0.0476386
HG994961.1	878213	0	0	0	237	-0.0476392
HG994961.1	878215	0	0	0	237	-0.0476404
HG994961.1	878265	0	0	0	237	-0.047669
HG994961.1	878267	0	0	0	237	-0.0476701
HG994961.1	879045	0	0	0	235	-0.0481157
HG994961.1	879220	0	0	0	237	-0.048216
HG994961.1	879221	0	0	0	237	-0.0482165
HG994961.1	879222	0	0	0	237	-0.0482171
HG994961.1	881255	0	0.103716	-0.103716	241	-0.0493815
HG994961.1	881307	0.154333	0.0659378	0.088395	241	-0.0494113
HG994961.1	881424	0.410521	0.171939	0.238583	241	-0.0494783
HG994961.1	881801	0.367647	0	0.367647	241	-0.0496942
HG994961.1	882409	0	0.052903	-0.052903	243	-0.0500424
HG994961.1	882422	0	0.045497	-0.045497	243	-0.0500499
HG994961.1	882500	0	0.206298	-0.206298	244	-0.0500945
HG994961.1	882503	0	0.199433	-0.199433	244	-0.0500963
HG994961.1	882507	0	0.197303	-0.197303	244	-0.0500986
HG994961.1	883042	0	0.0238095	-0.0238095	252	-0.050405
HG994961.1	883098	0	0.0535714	-0.0535714	252	-0.050437
HG994961.1	883190	0	0	0	252	-0.0504897
HG994961.1	883191	0	0	0	252	-0.0504903
HG994961.1	883197	0	0	0	252	-0.0504937
HG994961.1	883324	0	0.0628639	-0.0628639	252	-0.0505665
HG994961.1	883337	0	0.0682702	-0.0682702	252	-0.0505739
HG994961.1	883372	0	0.0794409	-0.0794409	252	-0.050594
HG994961.1	883422	0	0.102784	-0.102784	252	-0.0506226
HG994961.1	883953	0	0.131111	-0.131111	252	-0.0509267
HG994961.1	884141	0	0	0	252	-0.0510344
HG994961.1	884145	0	0	0	252	-0.0510367
HG994961.1	884328	0	0.0206767	-0.0206767	253	-0.0511415
HG994961.1	884480	0	0.195153	-0.195153	253	-0.0512286
HG994961.1	884490	0	0.190212	-0.190212	253	-0.0512343
HG994961.1	884511	0	0.156574	-0.156574	253	-0.0512463
HG994961.1	884560	0	0.0225564	-0.0225564	253	-0.0512744
HG994961.1	887144	0	0.0174482	-0.0174482	248	-0.0527544
HG994961.1	889711	0	0.130653	-0.130653	246	-0.0542246
HG994961.1	889813	0	0.0131988	-0.0131988	245	-0.054283
HG994961.1	889818	0	0.246773	-0.246773	245	-0.0542859
HG994961.1	890349	0	0.233753	-0.233753	246	-0.05459
HG994961.1	890600	0	0.128163	-0.128163	246	-0.0547337
HG994961.1	890645	0	0.130102	-0.130102	246	-0.0547595
HG994961.1	891224	0	0.26335	-0.26335	246	-0.0550911
HG994961.1	892323	0	0.247498	-0.247498	246	-0.0557206
HG994961.1	892665	0	0.250439	-0.250439	246	-0.0559165
HG994961.1	899142	0	0.178571	-0.178571	239	-0.0596261
HG994961.1	901551	0	0.0628344	-0.0628344	232	-0.0610058
HG994961.1	904662	0	0	0	217	-0.0627876
HG994961.1	904940	0	0.127313	-0.127313	217	-0.0629468
HG994961.1	905325	0	0.236551	-0.236551	225	-0.0631673
[truncated: 128,407 more rows]

## Sheet: Additifile File 7
Table S7 FST analysis between monensin-resistant samples(R) and monensin-sensitive samples(C)
CHROM	POS	end	Fst	smoothedFst
HG994961.1	1001	1500	0.00862355	0.0804273
HG994961.1	1501	2000	0.148763	0.080295
HG994961.1	2501	3000	0.172361	0.0800304
HG994961.1	3001	3500	0.0285457	0.0798982
HG994961.1	3501	4000	0.0527536	0.0797659
HG994961.1	4001	4500	0.0788505	0.0796336
HG994961.1	5001	5500	-0.097867	0.0793691
HG994961.1	5501	6000	0.326792	0.0792368
HG994961.1	6501	7000	0.236667	0.0789723
HG994961.1	7001	7500	0.326792	0.07884
HG994961.1	7501	8000	0.00447793	0.0787077
HG994961.1	8501	9000	0.0841366	0.0784432
HG994961.1	9001	9500	0.326792	0.0783109
HG994961.1	10001	10500	0.0841366	0.0780463
HG994961.1	10501	11000	0.159722	0.0779141
HG994961.1	11501	12000	0.0147092	0.0776495
HG994961.1	12501	13000	-0.0540765	0.077385
HG994961.1	13001	13500	0.326792	0.0772527
HG994961.1	13501	14000	-0.097867	0.0771204
HG994961.1	15501	16000	0.182452	0.0765913
HG994961.1	16001	16500	0.326792	0.076459
HG994961.1	21501	22000	0.00872427	0.075004
HG994961.1	22001	22500	0.274628	0.0748718
HG994961.1	22501	23000	-0.0540765	0.0747395
HG994961.1	24501	25000	-0.0540765	0.0742104
HG994961.1	25001	25500	0.00447793	0.0740781
HG994961.1	25501	26000	-0.097867	0.0739458
HG994961.1	26001	26500	0.113386	0.0738136
HG994961.1	27501	28000	0.165965	0.0734167
HG994961.1	28001	28500	0.00447793	0.0732845
HG994961.1	29501	30000	0.076451	0.0728876
HG994961.1	31001	31500	0.00567977	0.0724908
HG994961.1	34001	34500	0.00447793	0.0716972
HG994961.1	34501	35000	-0.097867	0.0715649
HG994961.1	35501	36000	0.00447793	0.0713004
HG994961.1	36001	36500	0.110034	0.0711681
HG994961.1	37001	37500	0.00862355	0.0709035
HG994961.1	37501	38000	0.214033	0.0707713
HG994961.1	39001	39500	0.326792	0.0703744
HG994961.1	39501	40000	0.11482	0.0702422
HG994961.1	40501	41000	-0.0391249	0.0699776
HG994961.1	42001	42500	-0.097867	0.0695808
HG994961.1	43001	43500	-0.0332491	0.0693162
HG994961.1	44001	44500	0.326792	0.0690517
HG994961.1	45001	45500	0.0393517	0.0687871
HG994961.1	45501	46000	0.0487112	0.0686549
HG994961.1	46001	46500	0.039781	0.0685226
HG994961.1	46501	47000	-0.0187639	0.0683903
HG994961.1	47001	47500	0.00447793	0.068258
HG994961.1	47501	48000	0.0294393	0.0681258
HG994961.1	48501	49000	0.107742	0.0678612
HG994961.1	49501	50000	0.0147092	0.0675967
HG994961.1	51501	52000	0.0841366	0.0670676
HG994961.1	52501	53000	0.201995	0.066803
HG994961.1	53001	53500	0.160891	0.0666708
HG994961.1	53501	54000	0.117993	0.0665385
HG994961.1	55001	55500	0.326792	0.0661417
HG994961.1	55501	56000	0.0326776	0.0660094
HG994961.1	56001	56500	0.0171822	0.0658771
HG994961.1	56501	57000	0.05696	0.0657448
HG994961.1	57001	57500	0.0627298	0.0656126
HG994961.1	57501	58000	0.00558975	0.0654803
HG994961.1	58001	58500	0.0181641	0.065348
HG994961.1	58501	59000	0.06079	0.0652157
HG994961.1	59001	59500	0.0611213	0.0650835
HG994961.1	60001	60500	-0.0249426	0.0648189
HG994961.1	60501	61000	-0.114584	0.0646866
HG994961.1	68501	69000	-0.0669586	0.0642079
HG994961.1	69501	70000	0.160891	0.0642462
HG994961.1	70001	70500	0.00447793	0.0642654
HG994961.1	72001	72500	0.0393517	0.0643421
HG994961.1	73001	73500	0.326792	0.0643805
HG994961.1	74001	74500	-0.097867	0.0644188
HG994961.1	75501	76000	0.0717247	0.0644764
HG994961.1	76001	76500	-0.097867	0.0644956
HG994961.1	76501	77000	-0.097867	0.0645147
HG994961.1	77001	77500	0.236667	0.0645339
HG994961.1	77501	78000	-0.0395495	0.0645531
HG994961.1	79501	80000	0.210767	0.0646298
HG994961.1	80001	80500	-0.0540765	0.064649
HG994961.1	80501	81000	0.113386	0.0646682
HG994961.1	81501	82000	0.326792	0.0647065
HG994961.1	82001	82500	0.00447793	0.0647257
HG994961.1	82501	83000	0.236667	0.0647449
HG994961.1	83001	83500	0.102547	0.0647641
HG994961.1	84001	84500	-0.0540765	0.0648024
HG994961.1	84501	85000	0.00447793	0.0648216
HG994961.1	85001	85500	0.0649602	0.0648408
HG994961.1	85501	86000	-0.00729444	0.06486
HG994961.1	86001	86500	-0.0107902	0.0648792
HG994961.1	86501	87000	0.0337982	0.0648983
HG994961.1	87001	87500	-0.0513817	0.0649175
HG994961.1	87501	88000	0.00745936	0.0649367
HG994961.1	88001	88500	0.0479908	0.0649559
HG994961.1	88501	89000	-0.097867	0.0649751
HG994961.1	89001	89500	0.160891	0.0649942
HG994961.1	90001	90500	0.278144	0.0650326
HG994961.1	91001	91500	-0.0540765	0.065071
HG994961.1	91501	92000	0.113386	0.0650901
HG994961.1	92001	92500	-0.097867	0.0651093
HG994961.1	93001	93500	0.113386	0.0651477
HG994961.1	95001	95500	0.081469	0.0652244
HG994961.1	95501	96000	-0.0540765	0.0652436
HG994961.1	96501	97000	-0.0540765	0.0652819
HG994961.1	97001	97500	0.00447793	0.0653011
HG994961.1	98001	98500	0.0649602	0.0653395
HG994961.1	98501	99000	0.00447793	0.0653587
HG994961.1	99001	99500	0.116842	0.0653778
HG994961.1	99501	100000	0.160891	0.065397
HG994961.1	100001	100500	-0.0540765	0.0654162
HG994961.1	102001	102500	-0.0540765	0.0654929
HG994961.1	102501	103000	0.204116	0.0655121
HG994961.1	103501	104000	0.326792	0.0655505
HG994961.1	105001	105500	0.222239	0.065608
HG994961.1	105501	106000	0.117993	0.0656272
HG994961.1	106001	106500	0.076451	0.0656464
HG994961.1	107501	108000	-0.097867	0.0657039
HG994961.1	108001	108500	0.00447793	0.0657231
HG994961.1	108501	109000	-0.0540765	0.0657423
HG994961.1	110501	111000	-0.0669586	0.065819
HG994961.1	112001	112500	0.117993	0.0658765
HG994961.1	113001	113500	-0.0332491	0.0659149
HG994961.1	113501	114000	0.00447793	0.0659341
HG994961.1	114001	114500	0.117993	0.0659533
HG994961.1	115001	115500	0.00447793	0.0659916
HG994961.1	116001	116500	-0.0540765	0.06603
HG994961.1	117501	118000	0.0147092	0.0660875
HG994961.1	118501	119000	0.117993	0.0661259
HG994961.1	119001	119500	-0.097867	0.0661451
HG994961.1	120001	120500	0.206297	0.0661834
HG994961.1	120501	121000	0.236667	0.0662026
HG994961.1	124501	125000	-0.097867	0.066356
HG994961.1	125501	126000	0.236667	0.0664019
HG994961.1	126501	127000	0.210767	0.0664641
HG994961.1	127001	127500	-0.097867	0.0664953
HG994961.1	127501	128000	0.160891	0.0665264
HG994961.1	128501	129000	0.00447793	0.0665887
HG994961.1	129001	129500	0.160891	0.0666198
HG994961.1	129501	130000	-0.0669586	0.0666509
HG994961.1	130501	131000	0.00447793	0.0667132
HG994961.1	131001	131500	0.209296	0.0667443
HG994961.1	131501	132000	-0.0540765	0.0667755
HG994961.1	132501	133000	0.148763	0.0668377
HG994961.1	133001	133500	0.00447793	0.0668689
HG994961.1	134001	134500	0.117993	0.0669311
HG994961.1	134501	135000	0.214033	0.0669623
HG994961.1	136001	136500	0.117993	0.0670556
HG994961.1	137001	137500	-0.0540765	0.0671179
HG994961.1	137501	138000	0.00447793	0.067149
HG994961.1	138001	138500	0.00447793	0.0671802
HG994961.1	138501	139000	0.113386	0.0672113
HG994961.1	139501	140000	0.160891	0.0672736
HG994961.1	140501	141000	0.278913	0.0673358
HG994961.1	141001	141500	0.117993	0.067367
HG994961.1	141501	142000	0.159722	0.0673981
HG994961.1	142501	143000	0.00447793	0.0674604
HG994961.1	143001	143500	-0.0391249	0.0674915
HG994961.1	146001	146500	0.110824	0.0676783
HG994961.1	147001	147500	0.236667	0.0677406
HG994961.1	148001	148500	0.278913	0.0678028
HG994961.1	148501	149000	-0.097867	0.067834
HG994961.1	150001	150500	0.183396	0.0679274
HG994961.1	151501	152000	0.0119167	0.0680207
HG994961.1	152001	152500	-0.0540765	0.0680519
HG994961.1	152501	153000	0.0841366	0.068083
HG994961.1	153001	153500	0.236667	0.0681141
HG994961.1	154001	154500	0.00447793	0.0681764
HG994961.1	155501	156000	0.278913	0.0682698
HG994961.1	157501	158000	0.00447793	0.0683943
HG994961.1	158001	158500	0.0259764	0.0684255
HG994961.1	159001	159500	0.160891	0.0684877
HG994961.1	161501	162000	0.160891	0.0686434
HG994961.1	162501	163000	0.00447793	0.0687057
HG994961.1	163001	163500	0.045437	0.0687368
HG994961.1	163501	164000	-0.0391249	0.0687679
HG994961.1	164001	164500	0.108676	0.0687991
HG994961.1	165001	165500	0.0649602	0.0688613
HG994961.1	165501	166000	-0.097867	0.0688925
HG994961.1	166501	167000	0.117993	0.0689547
HG994961.1	167001	167500	0.236667	0.0689858
HG994961.1	167501	168000	0.117993	0.069017
HG994961.1	168001	168500	-0.097867	0.0690481
HG994961.1	169001	169500	0.154871	0.0691104
HG994961.1	169501	170000	0.175037	0.0691415
HG994961.1	170001	170500	-0.097867	0.0691726
HG994961.1	170501	171000	0.236667	0.0692038
HG994961.1	174501	175000	-0.0233507	0.0694528
HG994961.1	175001	175500	-0.097867	0.069484
HG994961.1	175501	176000	0.278913	0.0695151
HG994961.1	176001	176500	-0.097867	0.0695462
HG994961.1	176501	177000	0.00447793	0.0695774
HG994961.1	177001	177500	0.182835	0.0696085
HG994961.1	177501	178000	0.00447793	0.0696396
HG994961.1	179501	180000	0.117993	0.0697642
HG994961.1	180001	180500	0.381467	0.0697953
HG994961.1	180501	181000	-0.0540765	0.0698264
HG994961.1	181501	182000	-0.0395495	0.0698887
HG994961.1	182001	182500	0.00447793	0.0699198
HG994961.1	183001	183500	0.066247	0.0699821
HG994961.1	186001	186500	0.160891	0.0701689
HG994961.1	187001	187500	0.113386	0.0702311
HG994961.1	188501	189000	0.00447793	0.0700021
HG994961.1	189001	189500	0.113386	0.069901
HG994961.1	190501	191000	-0.0540765	0.0695976
HG994961.1	191501	192000	0.232877	0.0693954
HG994961.1	192501	193000	0.00447793	0.0691931
HG994961.1	193001	193500	-0.129755	0.069092
HG994961.1	194001	194500	0.278913	0.0688897
HG994961.1	194501	195000	0.00447793	0.0687886
HG994961.1	196001	196500	0.00447793	0.0684852
HG994961.1	196501	197000	0.00447793	0.068384
HG994961.1	197501	198000	0.117993	0.0681818
HG994961.1	198501	199000	-0.00274424	0.0679795
HG994961.1	199001	199500	0.160891	0.0678784
HG994961.1	200501	201000	-0.00551477	0.067575
HG994961.1	203501	204000	0.00447793	0.0669682
HG994961.1	206001	206500	0.076451	0.0664625
HG994961.1	206501	207000	0.19492	0.0663614
HG994961.1	207001	207500	0.175037	0.0662603
HG994961.1	207501	208000	0.160891	0.0661591
HG994961.1	208001	208500	-0.0827401	0.066058
HG994961.1	208501	209000	0.117993	0.0659569
HG994961.1	211001	211500	0.0393517	0.0654512
HG994961.1	212001	212500	-0.0477752	0.0652489
HG994961.1	212501	213000	-0.151878	0.0651478
HG994961.1	213001	213500	0.179408	0.0650467
HG994961.1	213501	214000	-0.00383874	0.0649455
HG994961.1	214001	214500	-0.10568	0.0648444
HG994961.1	214501	215000	-0.08825	0.0647433
HG994961.1	215001	215500	0.131034	0.0646421
HG994961.1	216001	216500	0.0728477	0.0644399
HG994961.1	216501	217000	-0.00716994	0.0643387
HG994961.1	217001	217500	-0.097867	0.0642376
HG994961.1	217501	218000	-0.126444	0.0641365
HG994961.1	218501	219000	-0.0115968	0.0639342
HG994961.1	220001	220500	0.240375	0.0636308
HG994961.1	220501	221000	0.160891	0.0635297
HG994961.1	221001	221500	0.117993	0.0634286
HG994961.1	221501	222000	0.117993	0.0633274
HG994961.1	222001	222500	0.153699	0.0632263
HG994961.1	222501	223000	0.043749	0.0631252
HG994961.1	223001	223500	-0.097867	0.063024
HG994961.1	223501	224000	-0.097867	0.0629229
HG994961.1	224001	224500	0.0181898	0.0628218
HG994961.1	224501	225000	0.113386	0.0627206
HG994961.1	225501	226000	0.117993	0.0625184
HG994961.1	226001	226500	0.232877	0.0624172
HG994961.1	227001	227500	0.0788185	0.062215
HG994961.1	227501	228000	0.0551843	0.0621138
HG994961.1	228001	228500	0.115573	0.0620127
HG994961.1	228501	229000	0.117993	0.0619116
HG994961.1	230001	230500	0.117993	0.0616082
HG994961.1	230501	231000	0.117993	0.0615071
HG994961.1	231001	231500	0.117993	0.0614059
HG994961.1	232001	232500	0.136447	0.0612037
HG994961.1	232501	233000	0.278913	0.0611025
HG994961.1	233001	233500	0.117993	0.0610014
HG994961.1	233501	234000	0.145078	0.0609003
HG994961.1	234001	234500	0.117993	0.0607991
HG994961.1	234501	235000	0.128002	0.060698
HG994961.1	235501	236000	-0.0367925	0.0604957
HG994961.1	237001	237500	0.0613488	0.0601923
HG994961.1	238001	238500	-0.0724003	0.0599901
HG994961.1	238501	239000	0.125	0.0598889
HG994961.1	240001	240500	0.117993	0.0595855
HG994961.1	240501	241000	0.278913	0.0594844
HG994961.1	241001	241500	0.117993	0.0593833
HG994961.1	241501	242000	0.262492	0.0592821
HG994961.1	242001	242500	0.182749	0.059181
HG994961.1	242501	243000	0.157242	0.0590799
HG994961.1	243001	243500	-0.0447008	0.0589788
HG994961.1	243501	244000	0.0539676	0.0588776
HG994961.1	245001	245500	0.160891	0.0585742
HG994961.1	246001	246500	-0.0270473	0.058372
HG994961.1	246501	247000	-0.0288389	0.0582708
HG994961.1	248001	248500	-0.0264345	0.0579674
HG994961.1	248501	249000	-0.0237305	0.0578663
HG994961.1	249001	249500	-0.0167731	0.0577652
HG994961.1	249501	250000	-0.0259524	0.0576929
HG994961.1	250001	250500	0.0114847	0.0577073
HG994961.1	250501	251000	0.037703	0.0577217
HG994961.1	251501	252000	-0.0351015	0.0577505
HG994961.1	252001	252500	-0.00704474	0.057765
HG994961.1	252501	253000	0.0618276	0.0577794
HG994961.1	253001	253500	0.116262	0.0577938
HG994961.1	253501	254000	0.0631427	0.0578082
HG994961.1	254501	255000	0.0738948	0.057837
HG994961.1	255001	255500	0	0.0578514
HG994961.1	255501	256000	0.134579	0.0578658
HG994961.1	256001	256500	0.0411375	0.0578802
HG994961.1	256501	257000	-0.018144	0.0578946
HG994961.1	258501	259000	0.00862355	0.0579523
HG994961.1	259001	259500	0.172425	0.0579667
HG994961.1	261001	261500	-0.0600913	0.0580243
HG994961.1	261501	262000	0.0655733	0.0580387
HG994961.1	262001	262500	0.172425	0.0580531
HG994961.1	262501	263000	0.111119	0.0580675
HG994961.1	264001	264500	0.172444	0.0581107
HG994961.1	264501	265000	-0.097867	0.0581251
HG994961.1	266001	266500	0.0750577	0.0581684
HG994961.1	266501	267000	0.0937149	0.0581828
HG994961.1	267001	267500	0.116167	0.0581972
HG994961.1	267501	268000	-0.0194062	0.0582116
HG994961.1	268001	268500	0.0170064	0.058226
HG994961.1	269001	269500	-0.0600913	0.0582548
HG994961.1	269501	270000	0.481481	0.0582692
HG994961.1	270001	270500	0.134579	0.0582836
HG994961.1	271501	272000	-0.0278574	0.0583268
HG994961.1	272001	272500	0.0907356	0.0583412
HG994961.1	272501	273000	0.246398	0.0583557
HG994961.1	274001	274500	0.14953	0.0583989
HG994961.1	274501	275000	0.145078	0.0584133
HG994961.1	275001	275500	-0.0722487	0.0584277
HG994961.1	275501	276000	-0.0375142	0.0584421
HG994961.1	276001	276500	0.200065	0.0584565
HG994961.1	276501	277000	-0.00976915	0.0584709
HG994961.1	277001	277500	0.0279547	0.0584853
HG994961.1	279501	280000	-0.0615126	0.0585574
HG994961.1	280501	281000	-0.0844578	0.0585862
HG994961.1	281001	281500	-0.0838741	0.0586006
HG994961.1	281501	282000	-0.0827401	0.058615
HG994961.1	282001	282500	0.129027	0.0586294
HG994961.1	283001	283500	0.14905	0.0586582
HG994961.1	283501	284000	-0.0910206	0.0586726
HG994961.1	284001	284500	-0.0203944	0.058687
HG994961.1	284501	285000	-0.0117717	0.0587014
HG994961.1	285001	285500	-0.047922	0.0587158
HG994961.1	285501	286000	-0.097867	0.0587302
HG994961.1	286001	286500	0.0265205	0.0587447
HG994961.1	286501	287000	0.481481	0.0587591
HG994961.1	287001	287500	0.0461179	0.0587735
HG994961.1	287501	288000	-0.0784661	0.0587879
HG994961.1	288001	288500	0.0550803	0.0588023
HG994961.1	288501	289000	0.00199927	0.0588167
HG994961.1	289001	289500	0.117993	0.0588311
HG994961.1	289501	290000	-0.097867	0.0588455
HG994961.1	290501	291000	0.117993	0.0588743
HG994961.1	292001	292500	-0.00174382	0.0589175
HG994961.1	292501	293000	0.131673	0.0589319
HG994961.1	293001	293500	-0.0131929	0.0589464
HG994961.1	294501	295000	0.169956	0.0589896
HG994961.1	295001	295500	0.0107141	0.059004
HG994961.1	295501	296000	0.0750345	0.0590184
HG994961.1	296001	296500	0.0690957	0.0590328
HG994961.1	296501	297000	-0.00710643	0.0590472
HG994961.1	297001	297500	0.00216234	0.0590616
HG994961.1	297501	298000	0.117993	0.059076
HG994961.1	298001	298500	0.0283611	0.0590904
HG994961.1	298501	299000	0.057256	0.0591048
HG994961.1	299001	299500	0.0895647	0.0591192
HG994961.1	299501	300000	0.0374702	0.0591336
HG994961.1	300001	300500	-0.097867	0.0591481
HG994961.1	300501	301000	0.0296766	0.0591625
HG994961.1	301001	301500	-0.0296071	0.0591769
HG994961.1	302001	302500	-0.126444	0.0592057
HG994961.1	302501	303000	0.018418	0.0592201
HG994961.1	303501	304000	0.114236	0.0592489
HG994961.1	304001	304500	0.149264	0.0592633
HG994961.1	305001	305500	0.0251743	0.0592921
HG994961.1	305501	306000	0.0296766	0.0593065
HG994961.1	306001	306500	-0.00551477	0.0593209
HG994961.1	306501	307000	0.102919	0.0593353
HG994961.1	308501	309000	-0.00721276	0.059393
HG994961.1	309001	309500	0.0501931	0.0594074
HG994961.1	309501	310000	0.0982478	0.0594218
HG994961.1	310001	310500	0.0145854	0.0594362
HG994961.1	310501	311000	-0.0766532	0.0594506
HG994961.1	311501	312000	0.117993	0.0594873
HG994961.1	312001	312500	-0.0380662	0.0596283
HG994961.1	312501	313000	-0.097867	0.0597693
HG994961.1	313001	313500	-0.0818091	0.0599103
HG994961.1	313501	314000	0.0183435	0.0600513
HG994961.1	314001	314500	-0.00528015	0.0601923
HG994961.1	314501	315000	0.0904432	0.0603332
HG994961.1	315001	315500	0.077959	0.0604742
HG994961.1	315501	316000	-0.097867	0.0606152
HG994961.1	316001	316500	-0.0416838	0.0607562
HG994961.1	316501	317000	0.0280082	0.0608972
HG994961.1	317001	317500	-0.12708	0.0610382
HG994961.1	317501	318000	0.117993	0.0611792
HG994961.1	318001	318500	0.209032	0.0613201
HG994961.1	318501	319000	0.214769	0.0614611
HG994961.1	319001	319500	0.0932735	0.0616021
HG994961.1	319501	320000	0.237514	0.0617431
HG994961.1	320001	320500	0.117993	0.0618841
HG994961.1	320501	321000	0.172376	0.0620251
HG994961.1	321001	321500	-0.030386	0.062166
HG994961.1	321501	322000	0.160891	0.062307
HG994961.1	323001	323500	0.0314928	0.06273
HG994961.1	323501	324000	0.0310874	0.062871
HG994961.1	324501	325000	0.00745936	0.0631529
HG994961.1	325001	325500	0.117993	0.0632939
HG994961.1	325501	326000	0.096215	0.0634349
HG994961.1	327501	328000	0.106477	0.0639989
HG994961.1	328001	328500	0.117993	0.0641398
HG994961.1	328501	329000	0.0467819	0.0642808
HG994961.1	329501	330000	0.0530418	0.0645628
HG994961.1	330001	330500	0.0989955	0.0647038
HG994961.1	330501	331000	0.0625756	0.0648448
HG994961.1	331001	331500	0.117993	0.0649857
HG994961.1	331501	332000	0.173498	0.0651267
HG994961.1	332001	332500	-0.00472918	0.0652677
HG994961.1	333001	333500	0.117993	0.0655497
HG994961.1	333501	334000	0.0428252	0.0656907
HG994961.1	334001	334500	0.0650932	0.0658317
HG994961.1	334501	335000	0.278913	0.0659726
HG994961.1	335001	335500	0.0785103	0.0661136
HG994961.1	335501	336000	-0.0435658	0.0662546
HG994961.1	337001	337500	-0.0940245	0.0666776
HG994961.1	337501	338000	-0.0250863	0.0668186
HG994961.1	338001	338500	0.0889558	0.0669595
HG994961.1	339001	339500	0.117993	0.0672415
HG994961.1	339501	340000	-0.0349043	0.0673825
HG994961.1	340001	340500	-0.030386	0.0675235
HG994961.1	340501	341000	0.0310263	0.0676645
HG994961.1	341001	341500	0.117993	0.0678054
HG994961.1	342001	342500	-0.0600913	0.0680874
HG994961.1	342501	343000	0.117993	0.0682284
HG994961.1	343001	343500	0.117993	0.0683694
HG994961.1	343501	344000	0.278913	0.0685104
HG994961.1	344001	344500	0.178279	0.0686514
HG994961.1	345001	345500	0.0400396	0.0689333
HG994961.1	346001	346500	0.278913	0.0692153
HG994961.1	346501	347000	0.190864	0.0693563
HG994961.1	347001	347500	0.131861	0.0694973
HG994961.1	348001	348500	-0.097867	0.0697792
HG994961.1	348501	349000	-0.113737	0.0699202
HG994961.1	349001	349500	-0.0105235	0.0700612
HG994961.1	349501	350000	0.0227425	0.0702022
HG994961.1	350001	350500	-0.0986668	0.0703432
HG994961.1	350501	351000	0.231587	0.0704842
HG994961.1	351001	351500	-0.0640163	0.0706251
HG994961.1	351501	352000	-0.107532	0.0707661
HG994961.1	353501	354000	-0.0385057	0.0713301
HG994961.1	354001	354500	0.240375	0.0714711
HG994961.1	354501	355000	0.278913	0.071612
HG994961.1	355501	356000	0.278913	0.071894
HG994961.1	356001	356500	0.0864127	0.072035
HG994961.1	356501	357000	0.220585	0.072176
HG994961.1	357001	357500	0.117993	0.072317
HG994961.1	357501	358000	0.143799	0.0724579
HG994961.1	358001	358500	-0.0254919	0.0725989
HG994961.1	358501	359000	0.0272316	0.0727399
HG994961.1	359001	359500	0.142474	0.0728809
HG994961.1	359501	360000	-0.0143832	0.0730219
HG994961.1	360001	360500	-0.0174752	0.0731629
HG994961.1	360501	361000	0.0775446	0.0733039
HG994961.1	361001	361500	0.0559682	0.0734448
HG994961.1	361501	362000	0.0197968	0.0735858
HG994961.1	362001	362500	0.104779	0.0737268
HG994961.1	362501	363000	0.0309845	0.0738678
HG994961.1	363001	363500	0.116037	0.0740088
HG994961.1	363501	364000	0.190864	0.0741498
HG994961.1	364001	364500	0.0643564	0.0742908
HG994961.1	364501	365000	0.101392	0.0744317
HG994961.1	365001	365500	0.113386	0.0745727
HG994961.1	365501	366000	0.115573	0.0747137
HG994961.1	366001	366500	0.0393517	0.0748547
HG994961.1	366501	367000	0.143799	0.0749957
HG994961.1	367001	367500	0.117993	0.0751367
HG994961.1	367501	368000	0.0689504	0.0752776
HG994961.1	368001	368500	0.0382321	0.0754186
HG994961.1	368501	369000	0.154365	0.0755596
HG994961.1	369001	369500	-0.097867	0.0757006
HG994961.1	369501	370000	-0.097867	0.0758416
HG994961.1	370001	370500	0.0286726	0.0759826
HG994961.1	370501	371000	0.0225999	0.0761236
HG994961.1	371001	371500	-0.0167373	0.0762645
HG994961.1	371501	372000	0.215982	0.0764055
HG994961.1	372001	372500	0.156964	0.0765465
HG994961.1	372501	373000	0.136258	0.0766875
HG994961.1	376001	376500	0.117993	0.0779287
HG994961.1	376501	377000	0.148796	0.0781218
HG994961.1	377001	377500	0.215982	0.0783149
HG994961.1	377501	378000	-0.0279344	0.0785081
HG994961.1	378501	379000	0.11482	0.0788944
HG994961.1	379001	379500	0.085319	0.0790875
HG994961.1	379501	380000	0.117993	0.0792807
HG994961.1	380001	380500	0.0400396	0.0794738
HG994961.1	380501	381000	0.0318891	0.0796669
HG994961.1	381001	381500	0.135652	0.0798601
HG994961.1	381501	382000	-0.0168273	0.0800532
HG994961.1	382001	382500	0.117993	0.0802464
HG994961.1	382501	383000	0.278913	0.0804395
HG994961.1	383001	383500	-0.0145685	0.0806327
HG994961.1	383501	384000	0.0482854	0.0808258
HG994961.1	384001	384500	0.117993	0.0810189
HG994961.1	384501	385000	0.117993	0.0812121
HG994961.1	385001	385500	0.117993	0.0814052
HG994961.1	385501	386000	0.117993	0.0815984
HG994961.1	386001	386500	0.211476	0.0817915
HG994961.1	386501	387000	0.163767	0.0819847
HG994961.1	387001	387500	0.220573	0.0821778
HG994961.1	387501	388000	0.0667633	0.0823709
HG994961.1	388001	388500	-0.0639385	0.0825641
HG994961.1	388501	389000	0.036536	0.0827572
HG994961.1	389001	389500	0.150116	0.0829504
HG994961.1	389501	390000	-0.00079367	0.0831435
HG994961.1	390501	391000	0.0705062	0.0835298
HG994961.1	391001	391500	0.117993	0.0837229
HG994961.1	391501	392000	0.0632466	0.0839161
HG994961.1	392001	392500	-0.0636104	0.0841092
HG994961.1	392501	393000	0.0351816	0.0843024
HG994961.1	393501	394000	0.0237756	0.0846887
HG994961.1	394001	394500	-0.00725987	0.0848818
HG994961.1	394501	395000	0.05159	0.0850749
HG994961.1	395001	395500	-0.00273756	0.0852681
HG994961.1	395501	396000	0.0442184	0.0854612
HG994961.1	396001	396500	-0.030386	0.0856544
HG994961.1	396501	397000	0.0883177	0.0858475
HG994961.1	397001	397500	0.117993	0.0860407
HG994961.1	398001	398500	0.00976485	0.0864269
HG994961.1	398501	399000	0.113386	0.0866201
HG994961.1	399001	399500	0.05835	0.0868132
HG994961.1	400001	400500	0.0309071	0.0871995
HG994961.1	400501	401000	0.326792	0.0873926
HG994961.1	401001	401500	0.301863	0.0875858
HG994961.1	401501	402000	0.0430308	0.0877789
HG994961.1	405501	406000	0.0299617	0.0893241
HG994961.1	409001	409500	0.210152	0.0906761
HG994961.1	409501	410000	0.113386	0.0908692
HG994961.1	410001	410500	0.117993	0.0910624
HG994961.1	410501	411000	0.117993	0.0912555
HG994961.1	411001	411500	0.160891	0.0914486
HG994961.1	411501	412000	0.113386	0.0916418
HG994961.1	412001	412500	0.00447793	0.0918349
HG994961.1	412501	413000	-0.0101511	0.0920281
HG994961.1	413001	413500	0.0632439	0.0922212
HG994961.1	413501	414000	0.0649602	0.0924144
HG994961.1	414001	414500	0.14625	0.0926075
HG994961.1	415001	415500	-0.0451537	0.0929938
HG994961.1	415501	416000	-0.0827401	0.0931869
HG994961.1	417001	417500	-0.0733386	0.0937664
HG994961.1	419001	419500	0.147332	0.0945389
HG994961.1	419501	420000	0.153699	0.0947321
HG994961.1	420501	421000	0.215982	0.0951184
HG994961.1	422001	422500	0.117993	0.0956978
HG994961.1	422501	423000	0.117993	0.0958909
HG994961.1	423501	424000	0.113386	0.0962772
HG994961.1	424001	424500	0.117993	0.0964704
HG994961.1	424501	425000	0.278913	0.0966635
HG994961.1	425501	426000	0.00745936	0.0970498
HG994961.1	426001	426500	-0.0733386	0.0972429
HG994961.1	426501	427000	0.160891	0.0974361
HG994961.1	427001	427500	0.117993	0.0976292
HG994961.1	428001	428500	0.113386	0.0980155
HG994961.1	428501	429000	-0.0733386	0.0982086
HG994961.1	429501	430000	0.05835	0.0985949
HG994961.1	432001	432500	0.00745936	0.0995606
HG994961.1	432501	433000	0.117993	0.0997538
HG994961.1	433501	434000	0.0154116	0.10014
HG994961.1	435001	435500	0.117993	0.100719
HG994961.1	438001	438500	0.117993	0.101006
HG994961.1	438501	439000	0.0615142	0.101014
HG994961.1	439501	440000	0.160891	0.101028
HG994961.1	440001	440500	0.0904756	0.101035
HG994961.1	440501	441000	0.117993	0.101042
HG994961.1	442001	442500	0.129551	0.101063
HG994961.1	443001	443500	0.190864	0.101078
HG994961.1	443501	444000	0.117993	0.101085
HG994961.1	445501	446000	0.115508	0.101113
HG994961.1	446501	447000	0.117993	0.101128
HG994961.1	447001	447500	0.145078	0.101135
HG994961.1	448501	449000	0.117993	0.101156
HG994961.1	451501	452000	0.117993	0.101199
HG994961.1	456001	456500	0.117993	0.101263
HG994961.1	458001	458500	0.278913	0.101291
HG994961.1	458501	459000	0.145078	0.101299
HG994961.1	459501	460000	0.117993	0.101313
HG994961.1	460501	461000	0.240375	0.101327
HG994961.1	462501	463000	0.278913	0.101356
HG994961.1	463501	464000	0.117993	0.10137
HG994961.1	464501	465000	0.143799	0.101384
HG994961.1	465001	465500	0.117993	0.101391
HG994961.1	465501	466000	0.117993	0.101398
HG994961.1	466001	466500	0.113386	0.101405
HG994961.1	466501	467000	0.00447793	0.101413
HG994961.1	467001	467500	0.206297	0.10142
HG994961.1	468001	468500	0.143799	0.101434
HG994961.1	468501	469000	0.117993	0.101441
HG994961.1	469501	470000	0.117993	0.101455
HG994961.1	470001	470500	0.076451	0.101462
HG994961.1	471501	472000	0.113386	0.101484
HG994961.1	473001	473500	0.00619104	0.101505
HG994961.1	473501	474000	0.117993	0.101512
HG994961.1	475001	475500	0.117993	0.101534
HG994961.1	476001	476500	0.117993	0.101548
HG994961.1	477001	477500	0.117993	0.101562
HG994961.1	478001	478500	0.160891	0.101576
HG994961.1	478501	479000	-0.053285	0.101584
HG994961.1	479501	480000	0.153699	0.101598
HG994961.1	480001	480500	0.117993	0.101605
HG994961.1	480501	481000	0.143799	0.101612
HG994961.1	481001	481500	0.117993	0.101619
HG994961.1	481501	482000	0.117993	0.101626
HG994961.1	482001	482500	0.117993	0.101633
HG994961.1	482501	483000	0.278913	0.101641
HG994961.1	483001	483500	0.117993	0.101648
HG994961.1	483501	484000	0.278913	0.101655
HG994961.1	484001	484500	0.117993	0.101662
HG994961.1	486001	486500	0.117993	0.10169
HG994961.1	487001	487500	0.117993	0.101705
HG994961.1	488001	488500	0.117993	0.101719
HG994961.1	489001	489500	0.117993	0.101733
HG994961.1	490501	491000	0.00447793	0.101755
HG994961.1	491001	491500	0.117993	0.101762
HG994961.1	492501	493000	0.00447793	0.101783
HG994961.1	499501	500000	0.160891	0.100673
HG994961.1	500001	500500	0.278913	0.100334
HG994961.1	500501	501000	0.117993	0.0999952
HG994961.1	504001	504500	0.113386	0.0976246
HG994961.1	506501	507000	0.117993	0.0959312
HG994961.1	507001	507500	0.145078	0.0955926
HG994961.1	508001	508500	0.117993	0.0949152
HG994961.1	509001	509500	0.278913	0.0942379
HG994961.1	509501	510000	0.117993	0.0938992
HG994961.1	510501	511000	0.00447793	0.0932219
HG994961.1	511001	511500	0.117993	0.0928832
HG994961.1	512001	512500	0.117993	0.0922059
HG994961.1	513501	514000	0.113386	0.0911899
HG994961.1	515001	515500	0.117993	0.0901739
HG994961.1	516001	516500	0.117993	0.0894965
HG994961.1	516501	517000	0.117993	0.0891579
HG994961.1	518001	518500	0.278913	0.0881419
HG994961.1	518501	519000	0.117993	0.0878032
HG994961.1	519501	520000	0.278913	0.0871259
HG994961.1	520501	521000	0.117993	0.0864485
HG994961.1	521501	522000	-0.0674685	0.0857712
HG994961.1	522501	523000	0.117993	0.0850939
HG994961.1	523001	523500	0.117993	0.0847552
HG994961.1	524001	524500	-0.014884	0.0840779
HG994961.1	525501	526000	0.239799	0.0830618
HG994961.1	526001	526500	0.136447	0.0827232
HG994961.1	528001	528500	0.132656	0.0813685
HG994961.1	529001	529500	0.076451	0.0806912
HG994961.1	529501	530000	0.160891	0.0803525
HG994961.1	530001	530500	0.117993	0.0800138
HG994961.1	531001	531500	0.117993	0.0793365
HG994961.1	531501	532000	0.160891	0.0789978
HG994961.1	532001	532500	0.117993	0.0786592
HG994961.1	533501	534000	0.117993	0.0776432
HG994961.1	534001	534500	0.00745936	0.0773045
HG994961.1	534501	535000	0.0758863	0.0769658
HG994961.1	535501	536000	0.0238532	0.0762885
HG994961.1	536001	536500	0.179408	0.0759498
HG994961.1	536501	537000	0.153699	0.0756112
HG994961.1	537001	537500	0.153699	0.0752725
HG994961.1	537501	538000	0.0597583	0.0749338
HG994961.1	538001	538500	0.153699	0.0745952
HG994961.1	538501	539000	0.109288	0.0742565
HG994961.1	539001	539500	0.0409407	0.0739178
HG994961.1	539501	540000	0.0345438	0.0735791
HG994961.1	540001	540500	0.0220134	0.0732405
HG994961.1	540501	541000	0.150219	0.0729018
HG994961.1	541001	541500	0.0317337	0.0725631
HG994961.1	541501	542000	-0.0131006	0.0722245
HG994961.1	542001	542500	0.129823	0.0718858
HG994961.1	542501	543000	0.186729	0.0715471
HG994961.1	543001	543500	0.156125	0.0712085
HG994961.1	543501	544000	0.027312	0.0708698
HG994961.1	545001	545500	0.0723366	0.0698538
HG994961.1	545501	546000	-0.097867	0.0695151
HG994961.1	547001	547500	0.0722882	0.0684991
HG994961.1	548501	549000	0.11482	0.0674831
HG994961.1	549501	550000	0.00447793	0.0668058
HG994961.1	550001	550500	-0.0827401	0.0664671
HG994961.1	550501	551000	0.00447793	0.0661285
HG994961.1	551001	551500	-0.0841134	0.0657898
HG994961.1	551501	552000	-0.097867	0.0654511
HG994961.1	552501	553000	-0.0733386	0.0647738
HG994961.1	553001	553500	0.00447793	0.0644351
HG994961.1	554001	554500	0.113386	0.0637578
HG994961.1	554501	555000	-0.097867	0.0634191
HG994961.1	555001	555500	0.00447793	0.0630804
HG994961.1	556001	556500	0.0590385	0.0624031
HG994961.1	556501	557000	-0.097867	0.0620644
HG994961.1	557001	557500	-0.106573	0.0617258
HG994961.1	557501	558000	0.115573	0.0613871
HG994961.1	559501	560000	0.0822511	0.0600324
HG994961.1	560001	560500	0.113386	0.0598114
HG994961.1	560501	561000	0.0290013	0.059849
HG994961.1	561001	561500	0.00216234	0.0598867
HG994961.1	561501	562000	0.148923	0.0599244
HG994961.1	562001	562500	-0.0155334	0.059962
HG994961.1	562501	563000	-0.00551477	0.0599997
HG994961.1	563001	563500	0.0643564	0.0600374
HG994961.1	564001	564500	0.113386	0.0601127
HG994961.1	565001	565500	0.113386	0.060188
HG994961.1	565501	566000	-0.0395495	0.0602257
HG994961.1	566001	566500	0.0649602	0.0602633
HG994961.1	566501	567000	-0.0156684	0.060301
HG994961.1	567001	567500	-0.0302586	0.0603387
HG994961.1	567501	568000	0.0592077	0.0603763
HG994961.1	568001	568500	0.113386	0.060414
HG994961.1	568501	569000	0.0649602	0.0604517
HG994961.1	569501	570000	0.0649602	0.060527
HG994961.1	570501	571000	-0.097867	0.0606023
HG994961.1	571501	572000	-0.097867	0.0606776
HG994961.1	572001	572500	0.117993	0.0607153
HG994961.1	572501	573000	-0.0566652	0.060753
HG994961.1	573001	573500	0.0487469	0.0607906
HG994961.1	574001	574500	-0.0300245	0.060866
HG994961.1	574501	575000	0.160891	0.0609036
HG994961.1	575501	576000	-0.097867	0.060979
HG994961.1	576001	576500	-0.097867	0.0610166
HG994961.1	576501	577000	0.160891	0.0610543
HG994961.1	577501	578000	0.117993	0.0611296
HG994961.1	578001	578500	0.0193966	0.0611673
HG994961.1	578501	579000	0.00216234	0.0612049
HG994961.1	580001	580500	0.160891	0.0613179
HG994961.1	581001	581500	-0.0471054	0.0613933
HG994961.1	581501	582000	0.0158247	0.0614309
HG994961.1	582001	582500	-0.097867	0.0614686
HG994961.1	582501	583000	0.038761	0.0615063
HG994961.1	583001	583500	-0.00551477	0.0615439
HG994961.1	583501	584000	0.0588138	0.0615816
HG994961.1	584501	585000	0.038912	0.0616569
HG994961.1	586501	587000	0.190864	0.0618076
HG994961.1	587001	587500	0.102919	0.0618452
HG994961.1	588001	588500	0.0125604	0.0619206
HG994961.1	588501	589000	-0.097867	0.0619582
HG994961.1	589001	589500	-0.0589472	0.0619959
HG994961.1	590001	590500	-0.106683	0.0620712
HG994961.1	591001	591500	-0.113737	0.0621466
HG994961.1	591501	592000	-0.0917388	0.0621842
HG994961.1	592001	592500	-0.097867	0.0622219
HG994961.1	593001	593500	-0.097867	0.0622972
HG994961.1	593501	594000	-0.097867	0.0623349
HG994961.1	594001	594500	-0.097867	0.0623725
HG994961.1	594501	595000	-0.0600913	0.0624102
HG994961.1	595001	595500	-0.097867	0.0624479
HG994961.1	595501	596000	-0.097867	0.0624855
HG994961.1	597501	598000	0.117993	0.0626362
HG994961.1	598001	598500	-0.0395495	0.0626739
HG994961.1	599001	599500	-0.0102931	0.0627492
HG994961.1	599501	600000	-0.126444	0.0627868
HG994961.1	600501	601000	-0.097867	0.0628622
HG994961.1	601001	601500	-0.0567448	0.0628998
HG994961.1	603001	603500	0.152957	0.0630505
HG994961.1	604001	604500	-0.0540765	0.0631258
HG994961.1	604501	605000	0.212641	0.0631635
HG994961.1	605001	605500	0.133903	0.0632012
HG994961.1	605501	606000	0.152957	0.0632388
HG994961.1	606501	607000	0.0326633	0.0633141
HG994961.1	607501	608000	0.232877	0.0633895
HG994961.1	608001	608500	0.101392	0.0634271
HG994961.1	610001	610500	0.102919	0.0635778
HG994961.1	610501	611000	0.232877	0.0636155
HG994961.1	611501	612000	-0.097867	0.0636908
HG994961.1	612001	612500	0.152957	0.0637285
HG994961.1	612501	613000	0.232877	0.0637661
HG994961.1	613001	613500	0.101392	0.0638038
HG994961.1	614501	615000	0.0326633	0.0639168
HG994961.1	615001	615500	0.160891	0.0639544
HG994961.1	615501	616000	0.232877	0.0639921
HG994961.1	616001	616500	0.232877	0.0640298
HG994961.1	617001	617500	0.202144	0.0641051
HG994961.1	618001	618500	0.232877	0.0641804
HG994961.1	618501	619000	0.119824	0.0642181
HG994961.1	619501	620000	0.232877	0.0642934
HG994961.1	620001	620500	0.232877	0.0643311
HG994961.1	621001	621500	0.152957	0.0644064
HG994961.1	621501	622000	0.232877	0.0644441
HG994961.1	622501	623000	0.232877	0.0644187
HG994961.1	623001	623500	0.232877	0.0643668
HG994961.1	624501	625000	0.102919	0.0642112
HG994961.1	626001	626500	0.101392	0.0640557
HG994961.1	626501	627000	0.232877	0.0640038
HG994961.1	627001	627500	0.0326633	0.0639519
HG994961.1	627501	628000	0.232877	0.0639001
HG994961.1	628001	628500	0.232877	0.0638482
HG994961.1	630001	630500	0.0542555	0.0636408
HG994961.1	630501	631000	0.232877	0.0635889
HG994961.1	632001	632500	0.102919	0.0634334
HG994961.1	632501	633000	-0.097867	0.0633815
HG994961.1	634001	634500	0.232877	0.0632259
HG994961.1	634501	635000	-0.097867	0.0631741
HG994961.1	635001	635500	0.232877	0.0631222
HG994961.1	636001	636500	0.0742327	0.0630185
HG994961.1	637501	638000	-0.097867	0.0628629
HG994961.1	638001	638500	0.232877	0.062811
HG994961.1	638501	639000	0.102919	0.0627592
HG994961.1	639001	639500	0.232877	0.0627073
HG994961.1	639501	640000	0.155755	0.0626555
HG994961.1	640001	640500	0.0393517	0.0626036
HG994961.1	642501	643000	0.232877	0.0623443
HG994961.1	646001	646500	-0.0427163	0.0619813
HG994961.1	647501	648000	0.102919	0.0618257
HG994961.1	649501	650000	-0.097867	0.0616183
HG994961.1	650001	650500	-0.097867	0.0615664
HG994961.1	650501	651000	0.175174	0.0615145
HG994961.1	651001	651500	0.150825	0.0614627
HG994961.1	652001	652500	0.160891	0.061359
HG994961.1	654501	655000	0.232877	0.0610997
HG994961.1	655001	655500	0.232877	0.0610478
HG994961.1	655501	656000	0.102919	0.0609959
HG994961.1	656001	656500	0.232877	0.0609441
HG994961.1	657001	657500	-0.0132506	0.0608404
HG994961.1	658001	658500	0.232877	0.0607366
HG994961.1	658501	659000	-0.0259524	0.0606848
HG994961.1	660501	661000	0.113302	0.0604773
HG994961.1	661001	661500	-0.00539121	0.0604255
HG994961.1	661501	662000	0.0726207	0.0603736
HG994961.1	662001	662500	-0.0427163	0.0603218
HG994961.1	662501	663000	-0.0259524	0.0602699
HG994961.1	664001	664500	-0.097867	0.0601143
HG994961.1	664501	665000	0.0442184	0.0600625
HG994961.1	665001	665500	-0.0600913	0.0600106
HG994961.1	665501	666000	0.133903	0.0599587
HG994961.1	667501	668000	-0.0471054	0.0597513
HG994961.1	668001	668500	-0.053285	0.0596994
HG994961.1	668501	669000	-0.0304807	0.0596476
HG994961.1	670001	670500	0.0497594	0.059492
HG994961.1	670501	671000	0.0799493	0.0594401
HG994961.1	671001	671500	0.098136	0.0593883
HG994961.1	672001	672500	-0.097867	0.0592846
HG994961.1	672501	673000	0.102919	0.0592327
HG994961.1	673001	673500	0.0925893	0.0591808
HG994961.1	673501	674000	0.0806459	0.059129
HG994961.1	674001	674500	-0.0211306	0.0590771
HG994961.1	674501	675000	0.0863935	0.0590253
HG994961.1	675001	675500	0.186949	0.0589734
HG994961.1	676001	676500	0.0326633	0.0588697
HG994961.1	676501	677000	0.0933161	0.0588178
HG994961.1	677501	678000	0.0444986	0.0587141
HG994961.1	678501	679000	0.185541	0.0586104
HG994961.1	679501	680000	-0.0562958	0.0585067
HG994961.1	681001	681500	0.145287	0.0583511
HG994961.1	682001	682500	-0.0303258	0.0582474
HG994961.1	682501	683000	-0.097867	0.0581955
HG994961.1	683001	683500	0.0273022	0.0581437
HG994961.1	683501	684000	0.200065	0.0580918
HG994961.1	684001	684500	0.102919	0.0580399
HG994961.1	684501	685000	0.0755431	0.0581048
HG994961.1	685001	685500	-0.00539121	0.0581775
HG994961.1	686501	687000	-0.0685336	0.0583955
HG994961.1	687001	687500	0.115508	0.0584681
HG994961.1	687501	688000	0.0942622	0.0585408
HG994961.1	688001	688500	-0.097867	0.0586135
HG994961.1	688501	689000	0.202144	0.0586861
HG994961.1	689001	689500	0.163134	0.0587588
HG994961.1	689501	690000	0.143799	0.0588314
HG994961.1	690001	690500	0.0612102	0.0589041
HG994961.1	690501	691000	0.160891	0.0589768
HG994961.1	691001	691500	0.150825	0.0590494
HG994961.1	692001	692500	0.180011	0.0591948
HG994961.1	698501	699000	0.0936748	0.0601394
HG994961.1	699001	699500	-0.0278574	0.060212
HG994961.1	699501	700000	0.0322941	0.0602847
HG994961.1	700001	700500	0.0568306	0.0603574
HG994961.1	700501	701000	0.0641561	0.06043
HG994961.1	701001	701500	-0.00450204	0.0605027
HG994961.1	702001	702500	-0.097867	0.060648
HG994961.1	702501	703000	0.101392	0.0607207
HG994961.1	703001	703500	0.212311	0.0607933
HG994961.1	703501	704000	0.160891	0.060866
HG994961.1	704001	704500	0.202144	0.0609387
HG994961.1	704501	705000	-0.0940245	0.0610113
HG994961.1	705001	705500	-0.0733386	0.061084
HG994961.1	705501	706000	0.190864	0.0611567
HG994961.1	706501	707000	0.0674418	0.061302
HG994961.1	707001	707500	-0.032189	0.0613747
HG994961.1	707501	708000	-0.097867	0.0614473
HG994961.1	708001	708500	-0.0791334	0.06152
HG994961.1	708501	709000	-0.030386	0.0615926
HG994961.1	709001	709500	-0.00646683	0.0616653
HG994961.1	710001	710500	-0.097867	0.0618106
HG994961.1	710501	711000	-0.097867	0.0618833
HG994961.1	711001	711500	-0.0586428	0.061956
HG994961.1	711501	712000	-0.097867	0.0620286
HG994961.1	712501	713000	0.00239325	0.0621739
HG994961.1	713001	713500	0.00216234	0.0622466
HG994961.1	715001	715500	0.0539676	0.0625373
HG994961.1	715501	716000	-0.013977	0.0626099
HG994961.1	716001	716500	0.0784852	0.0626826
HG994961.1	716501	717000	-0.0039264	0.0627553
HG994961.1	717001	717500	0.0359172	0.0628279
HG994961.1	717501	718000	-0.102882	0.0629006
HG994961.1	718001	718500	-0.0907994	0.0629732
HG994961.1	718501	719000	-0.097867	0.0630459
HG994961.1	719001	719500	-0.0300245	0.0631186
HG994961.1	719501	720000	-0.0300245	0.0631912
HG994961.1	720001	720500	0.0244631	0.0632639
HG994961.1	720501	721000	0.0103217	0.0633366
HG994961.1	721001	721500	-0.0697051	0.0634092
HG994961.1	722501	723000	0.0326633	0.0636272
HG994961.1	723001	723500	0.0326633	0.0636999
HG994961.1	723501	724000	0.102919	0.0637725
HG994961.1	724001	724500	0.101774	0.0638452
HG994961.1	724501	725000	-0.0439652	0.0639179
HG994961.1	725001	725500	0.0326169	0.0639905
HG994961.1	725501	726000	0.0523034	0.0640632
HG994961.1	726001	726500	0.160891	0.0641358
HG994961.1	726501	727000	0.0589142	0.0642085
HG994961.1	727001	727500	0.169641	0.0642812
HG994961.1	727501	728000	0.232877	0.0643538
HG994961.1	728001	728500	-0.0791022	0.0644265
HG994961.1	728501	729000	-0.0028284	0.0644992
HG994961.1	729001	729500	-0.00810279	0.0645718
HG994961.1	729501	730000	0.0599111	0.0646445
HG994961.1	730001	730500	0.0497482	0.0647172
HG994961.1	730501	731000	0.0517928	0.0647898
HG994961.1	731001	731500	-0.0300245	0.0648625
HG994961.1	731501	732000	0.160891	0.0649351
HG994961.1	733001	733500	0.0142683	0.0651531
HG994961.1	733501	734000	-6.245e-17	0.0652258
HG994961.1	734001	734500	0.226148	0.0652985
HG994961.1	734501	735000	0.110939	0.0653711
HG994961.1	735501	736000	0.111574	0.0655164
HG994961.1	736001	736500	0.0349697	0.0655891
HG994961.1	737001	737500	0.0517928	0.0657344
HG994961.1	737501	738000	-0.0427163	0.0658071
HG994961.1	738001	738500	-0.0039264	0.0658798
HG994961.1	739001	739500	0.0442184	0.0660251
HG994961.1	739501	740000	0.0642517	0.0660978
HG994961.1	740001	740500	0.123516	0.0661704
HG994961.1	740501	741000	-0.097867	0.0662431
HG994961.1	741001	741500	0.160891	0.0663157
HG994961.1	741501	742000	-0.0594739	0.0663884
HG994961.1	742001	742500	0.160891	0.0664611
HG994961.1	742501	743000	0.0326633	0.0665337
HG994961.1	744001	744500	0.0998938	0.0667517
HG994961.1	744501	745000	-0.097867	0.0668244
HG994961.1	745001	745500	0.117993	0.066897
HG994961.1	745501	746000	-0.106683	0.0669697
HG994961.1	746001	746500	0.141522	0.0670424
HG994961.1	746501	747000	-0.097867	0.0672974
HG994961.1	747001	747500	-0.0259524	0.0676131
HG994961.1	747501	748000	0.102919	0.0679289
HG994961.1	748001	748500	0.0680522	0.0682446
HG994961.1	749001	749500	0.0888801	0.0688762
HG994961.1	749501	750000	0.0449654	0.0691919
HG994961.1	751501	752000	0.117993	0.070455
HG994961.1	752001	752500	0.102919	0.0707707
HG994961.1	752501	753000	0.160891	0.0710865
HG994961.1	753001	753500	0.121323	0.0714022
HG994961.1	753501	754000	0.179026	0.071718
HG994961.1	754001	754500	0.127317	0.0720338
HG994961.1	755001	755500	0.0119176	0.0726653
HG994961.1	755501	756000	0.0106232	0.072981
HG994961.1	756001	756500	0.0612809	0.0732968
HG994961.1	756501	757000	0.0680522	0.0736126
HG994961.1	757001	757500	0.0828341	0.0739283
HG994961.1	757501	758000	-0.113737	0.0742441
HG994961.1	758001	758500	-0.0101861	0.0745598
HG994961.1	758501	759000	0.117993	0.0748756
HG994961.1	759001	759500	-0.0259524	0.0751914
HG994961.1	760001	760500	0.119806	0.0758229
HG994961.1	760501	761000	-0.00426463	0.0761386
HG994961.1	761001	761500	0.0517928	0.0764544
HG994961.1	761501	762000	-0.0540765	0.0767702
HG994961.1	762501	763000	0.232877	0.0774017
HG994961.1	763001	763500	0.0327013	0.0777174
HG994961.1	763501	764000	0.232877	0.0780332
HG994961.1	764001	764500	0.153699	0.078349
HG994961.1	764501	765000	0.114236	0.0786647
HG994961.1	765001	765500	0.11482	0.0789805
HG994961.1	765501	766000	-0.0056135	0.0792962
HG994961.1	766001	766500	0.148072	0.079612
HG994961.1	766501	767000	0.113418	0.0799278
HG994961.1	767001	767500	0.232877	0.0802435
HG994961.1	767501	768000	0.0070706	0.0805593
HG994961.1	768001	768500	0.232877	0.080875
HG994961.1	768501	769000	0.102919	0.0811908
HG994961.1	769001	769500	0.0447112	0.0815066
HG994961.1	769501	770000	0.160891	0.0818223
HG994961.1	770001	770500	0.0901993	0.0821381
HG994961.1	770501	771000	0.176456	0.0824538
HG994961.1	771001	771500	0.233333	0.0827696
HG994961.1	771501	772000	0.0661714	0.0830854
HG994961.1	772001	772500	0.102919	0.0834011
HG994961.1	772501	773000	0.0539261	0.0837169
HG994961.1	773001	773500	0.200796	0.0840326
HG994961.1	773501	774000	0.155626	0.0843484
HG994961.1	774001	774500	0.232877	0.0846642
HG994961.1	774501	775000	0.0227095	0.0849799
HG994961.1	775501	776000	0.0337982	0.0856114
HG994961.1	776001	776500	0.0629025	0.0859272
HG994961.1	776501	777000	0.0400931	0.086243
HG994961.1	777501	778000	0.13977	0.0868745
HG994961.1	778001	778500	0.13992	0.0871902
HG994961.1	778501	779000	0.113386	0.087506
HG994961.1	779001	779500	0.0965067	0.0878218
HG994961.1	784501	785000	0.155131	0.0912951
HG994961.1	785001	785500	0.273022	0.0916109
HG994961.1	785501	786000	0.103569	0.0919266
HG994961.1	786001	786500	0.0611793	0.0922424
HG994961.1	786501	787000	0.117993	0.0925582
HG994961.1	787001	787500	0.210161	0.0928739
HG994961.1	788001	788500	0.0326313	0.0935054
HG994961.1	788501	789000	0.146504	0.0938212
HG994961.1	789001	789500	0.237514	0.094137
HG994961.1	789501	790000	0.0779026	0.0944527
HG994961.1	790001	790500	0.117074	0.0947685
HG994961.1	790501	791000	0.117993	0.0950842
HG994961.1	791501	792000	0.278913	0.0957158
HG994961.1	792001	792500	-0.0884406	0.0960315
HG994961.1	792501	793000	-0.00551477	0.0963473
HG994961.1	793001	793500	0.0302651	0.096663
HG994961.1	793501	794000	0.113386	0.0969788
HG994961.1	794001	794500	-0.0435289	0.0972946
HG994961.1	794501	795000	0.278913	0.0976103
HG994961.1	795001	795500	0.117993	0.0979261
HG994961.1	795501	796000	0.131495	0.0982418
HG994961.1	796001	796500	0.146504	0.0985576
HG994961.1	796501	797000	0.117993	0.0988734
HG994961.1	797001	797500	0.108423	0.0991891
HG994961.1	798501	799000	0.360089	0.100136
HG994961.1	799501	800000	0.165719	0.100768
HG994961.1	800001	800500	0.117993	0.101084
HG994961.1	800501	801000	0.0643564	0.101399
HG994961.1	801001	801500	0.186729	0.101715
HG994961.1	801501	802000	0.232877	0.102031
HG994961.1	803001	803500	0.365701	0.102978
HG994961.1	803501	804000	-0.06001	0.103294
HG994961.1	804501	805000	0.078632	0.103926
HG994961.1	805001	805500	0.00216234	0.104241
HG994961.1	805501	806000	0.027288	0.104557
HG994961.1	806001	806500	0.133558	0.104873
HG994961.1	807001	807500	0.0559211	0.105504
HG994961.1	808001	808500	-0.0132656	0.106136
HG994961.1	808501	809000	-0.0118939	0.106364
HG994961.1	811001	811500	0.232877	0.10716
HG994961.1	812501	813000	0.106477	0.107637
HG994961.1	813001	813500	-0.126444	0.107797
HG994961.1	813501	814000	0.0484864	0.107956
HG994961.1	814001	814500	0.0345438	0.108115
HG994961.1	817501	818000	0.00508694	0.10923
HG994961.1	818001	818500	0.00626721	0.109389
HG994961.1	818501	819000	0.00660066	0.109548
HG994961.1	819501	820000	0.102919	0.109866
HG994961.1	820001	820500	0.117993	0.110026
HG994961.1	820501	821000	0.036644	0.110185
HG994961.1	821001	821500	-0.0281432	0.110344
HG994961.1	821501	822000	0.102919	0.110503
HG994961.1	822001	822500	0	0.110663
HG994961.1	822501	823000	-0.097867	0.110822
HG994961.1	823001	823500	0.278913	0.110981
HG994961.1	823501	824000	0.117993	0.11114
HG994961.1	824001	824500	0.0697474	0.111299
HG994961.1	824501	825000	0.0663981	0.111459
HG994961.1	825001	825500	0.190864	0.111618
HG994961.1	825501	826000	0.160891	0.111777
HG994961.1	826001	826500	-0.097867	0.111936
HG994961.1	826501	827000	0.232877	0.112096
HG994961.1	827501	828000	0.232877	0.112414
HG994961.1	828001	828500	0.122319	0.112573
HG994961.1	828501	829000	0.070189	0.112733
HG994961.1	830001	830500	0.160891	0.11321
HG994961.1	830501	831000	0.202144	0.113369
HG994961.1	831001	831500	0.160891	0.113529
HG994961.1	832001	832500	0.170953	0.113847
HG994961.1	832501	833000	0.117993	0.114006
HG994961.1	834501	835000	0.117993	0.114643
HG994961.1	835501	836000	0.113386	0.114962
HG994961.1	836001	836500	-0.00551477	0.115121
HG994961.1	836501	837000	0.106477	0.11528
HG994961.1	837001	837500	0.148344	0.115439
HG994961.1	838001	838500	0.117993	0.115758
HG994961.1	838501	839000	0.117993	0.115917
HG994961.1	839501	840000	0.160891	0.116235
HG994961.1	843001	843500	0.117993	0.11735
HG994961.1	844001	844500	0.117993	0.117668
HG994961.1	845501	846000	0.232877	0.118146
HG994961.1	846001	846500	0.143799	0.118305
HG994961.1	846501	847000	0.117993	0.118465
HG994961.1	847501	848000	0.117993	0.118783
HG994961.1	848001	848500	0.117993	0.118942
HG994961.1	848501	849000	0.160891	0.119101
HG994961.1	849001	849500	0.160891	0.119261
HG994961.1	849501	850000	0.102919	0.11942
HG994961.1	850001	850500	0.117993	0.119579
HG994961.1	850501	851000	0.117993	0.119738
HG994961.1	851001	851500	0.143799	0.119898
HG994961.1	851501	852000	0.150219	0.120057
HG994961.1	852001	852500	0.143799	0.120216
HG994961.1	852501	853000	0.117993	0.120375
HG994961.1	853001	853500	0.143799	0.120534
HG994961.1	853501	854000	0.143799	0.120694
HG994961.1	854001	854500	0.0393517	0.120853
HG994961.1	854501	855000	0.202144	0.121012
HG994961.1	855001	855500	0.117993	0.121171
HG994961.1	855501	856000	0.136447	0.121331
HG994961.1	856001	856500	0.117993	0.12149
HG994961.1	856501	857000	0.160891	0.121649
HG994961.1	857001	857500	0.160891	0.121808
HG994961.1	857501	858000	0.232877	0.121968
HG994961.1	858001	858500	0.143799	0.122127
HG994961.1	858501	859000	0.117993	0.122286
HG994961.1	863501	864000	0.117993	0.123878
HG994961.1	864001	864500	0.160891	0.124037
HG994961.1	865501	866000	0.232877	0.124515
HG994961.1	868001	868500	0.260764	0.125311
HG994961.1	868501	869000	0.232877	0.12547
HG994961.1	873501	874000	0.153133	0.126271
HG994961.1	874501	875000	0.117993	0.126341
HG994961.1	875001	875500	0.117993	0.126376
HG994961.1	875501	876000	0.278913	0.126411
HG994961.1	876001	876500	0.117993	0.126446
HG994961.1	876501	877000	0.117993	0.126481
HG994961.1	877501	878000	0.151128	0.126551
HG994961.1	878001	878500	-0.152771	0.126586
HG994961.1	879001	879500	0.481481	0.126656
HG994961.1	881001	881500	0.0746209	0.126796
HG994961.1	881501	882000	-0.0198561	0.126831
HG994961.1	882001	882500	0.117993	0.126867
HG994961.1	882501	883000	0.117993	0.126902
HG994961.1	883001	883500	0.117993	0.126937
HG994961.1	883501	884000	0.117993	0.126972
HG994961.1	884001	884500	0.117993	0.127007
HG994961.1	884501	885000	0.117993	0.127042
HG994961.1	889501	890000	0.117993	0.127392
HG994961.1	890001	890500	0.117993	0.127427
HG994961.1	890501	891000	0.160891	0.127462
HG994961.1	891001	891500	0.160891	0.127497
HG994961.1	892001	892500	0.117993	0.127567
HG994961.1	892501	893000	0.117993	0.127602
HG994961.1	899001	899500	0.117993	0.128058
HG994961.1	901501	902000	0.117993	0.128233
HG994961.1	904501	905000	0.202144	0.128443
HG994961.1	905001	905500	0.117993	0.128478
HG994961.1	908501	909000	0.160891	0.128723
HG994961.1	909001	909500	0.117993	0.128758
HG994961.1	911001	911500	0.117993	0.128898
HG994961.1	911501	912000	0.117993	0.128933
HG994961.1	912001	912500	0.232877	0.128969
HG994961.1	912501	913000	0.125309	0.129004
HG994961.1	913501	914000	0.047523	0.129074
HG994961.1	914001	914500	0.232877	0.129109
HG994961.1	915001	915500	0.0326633	0.129179
HG994961.1	916501	917000	0.160891	0.129284
HG994961.1	918001	918500	0.160891	0.129389
HG994961.1	918501	919000	0.160891	0.129424
HG994961.1	919001	919500	0.160891	0.129459
HG994961.1	919501	920000	0.117993	0.129494
HG994961.1	921001	921500	0.117993	0.129599
HG994961.1	921501	922000	0.117993	0.129634
HG994961.1	922001	922500	0.160891	0.129669
HG994961.1	923501	924000	0.102919	0.129774
HG994961.1	925501	926000	0.117993	0.129914
HG994961.1	926001	926500	0.11482	0.129949
HG994961.1	927001	927500	0.143799	0.13002
HG994961.1	927501	928000	0.117993	0.130055
HG994961.1	928001	928500	0.184013	0.13009
HG994961.1	928501	929000	0.117993	0.130125
HG994961.1	929001	929500	0.117993	0.13016
HG994961.1	931501	932000	0.117993	0.130335
HG994961.1	932001	932500	0.117993	0.13037
HG994961.1	932501	933000	0.132355	0.13038
HG994961.1	934001	934500	0.117993	0.130089
HG994961.1	938001	938500	0.117993	0.129313
HG994961.1	939501	940000	0.117993	0.129022
HG994961.1	943501	944000	0.117993	0.128246
HG994961.1	946001	946500	0.117993	0.127761
HG994961.1	946501	947000	0.102919	0.127664
HG994961.1	948501	949000	0.117993	0.127276
HG994961.1	951001	951500	0.117993	0.126791
HG994961.1	952001	952500	0.117993	0.126597
HG994961.1	955001	955500	0.170234	0.126015
HG994961.1	956001	956500	0.117993	0.125821
HG994961.1	957501	958000	0.117993	0.12553
HG994961.1	959001	959500	0.117993	0.125239
HG994961.1	960001	960500	0.278913	0.125045
HG994961.1	961001	961500	0.117993	0.124851
HG994961.1	961501	962000	0.160891	0.124754
HG994961.1	962501	963000	0.117993	0.12456
HG994961.1	964501	965000	0.117993	0.124172
HG994961.1	965501	966000	0.117993	0.123977
HG994961.1	966001	966500	0.117993	0.12388
HG994961.1	966501	967000	0.117993	0.123783
HG994961.1	968001	968500	0.117993	0.123492
HG994961.1	971001	971500	0.232877	0.12291
HG994961.1	972501	973000	0.160891	0.122619
HG994961.1	973501	974000	0.117993	0.122425
HG994961.1	975001	975500	-0.097867	0.122134
HG994961.1	977501	978000	0.183811	0.121649
HG994961.1	980001	980500	0.117993	0.121164
HG994961.1	986001	986500	0.153133	0.12
HG994961.1	992001	992500	0.117993	0.118836
HG994961.1	993001	993500	0.117993	0.118642
HG994961.1	994501	995000	-0.20486	0.118351
HG994962.1	2501	3000	0.10626	0.0239912
HG994962.1	4001	4500	-0.02407	0.0239601
HG994962.1	5001	5500	-0.00551477	0.0239393
HG994962.1	5501	6000	0.00274553	0.023929
HG994962.1	6001	6500	0.00432729	0.0239186
HG994962.1	6501	7000	0.0355185	0.0239082
HG994962.1	7001	7500	0.0158023	0.0238978
HG994962.1	8001	8500	-0.0780248	0.0238771
HG994962.1	8501	9000	0.117993	0.0238667
HG994962.1	9001	9500	0.0194304	0.0238563
HG994962.1	9501	10000	0.0284334	0.0238459
HG994962.1	10001	10500	-0.0020171	0.0238356
HG994962.1	10501	11000	0.0462362	0.0238252
HG994962.1	11001	11500	0.05537	0.0238148
HG994962.1	11501	12000	0.0122014	0.0238044
HG994962.1	13001	13500	-0.0231407	0.0237733
HG994962.1	13501	14000	0.0149204	0.0237629
HG994962.1	14001	14500	0.018445	0.0237525
HG994962.1	14501	15000	0.00803856	0.0237422
HG994962.1	16501	17000	0.0442184	0.0237007
HG994962.1	17001	17500	-0.00427379	0.0236903
HG994962.1	18001	18500	0.0527536	0.0236695
HG994962.1	18501	19000	-0.046125	0.0236591
HG994962.1	19001	19500	0.117993	0.0236488
HG994962.1	19501	20000	-0.097867	0.0236384
HG994962.1	21001	21500	-0.106683	0.0236073
HG994962.1	21501	22000	-0.0420587	0.0235969
HG994962.1	22501	23000	0.0574529	0.0235761
HG994962.1	23001	23500	0.0442184	0.0235657
HG994962.1	23501	24000	0.0195059	0.0235554
HG994962.1	24001	24500	0.0314928	0.023545
HG994962.1	24501	25000	0.068544	0.0235346
HG994962.1	25001	25500	0.0727218	0.0235242
HG994962.1	25501	26000	0.0296766	0.0235139
HG994962.1	26001	26500	0.0326633	0.0235035
HG994962.1	28001	28500	0.0158023	0.023462
HG994962.1	29001	29500	-0.0272569	0.0234412
HG994962.1	29501	30000	0.0393824	0.0234308
HG994962.1	30001	30500	-0.126444	0.0234205
HG994962.1	32001	32500	0.106477	0.0233789
HG994962.1	32501	33000	0.117993	0.0233686
HG994962.1	33001	33500	0.0721888	0.0233582
HG994962.1	33501	34000	0.117993	0.0233478
HG994962.1	34001	34500	0.117993	0.0233374
HG994962.1	35001	35500	0.102919	0.0233167
HG994962.1	36001	36500	0.102919	0.0232959
HG994962.1	39001	39500	0.106477	0.0232337
HG994962.1	40001	40500	-0.02407	0.0232129
HG994962.1	41001	41500	0.0404849	0.0231922
HG994962.1	42501	43000	-0.02407	0.023161
HG994962.1	43001	43500	0.0404849	0.0231506
HG994962.1	43501	44000	0.0442184	0.0231403
HG994962.1	46501	47000	0.102919	0.023078
HG994962.1	47501	48000	-0.097867	0.0230572
HG994962.1	48001	48500	-0.0272569	0.0230469
HG994962.1	48501	49000	-0.00551477	0.0230365
HG994962.1	51501	52000	-0.097867	0.0229742
HG994962.1	52501	53000	0.117993	0.0229535
HG994962.1	55001	55500	-0.097867	0.0229016
HG994962.1	57001	57500	-0.02407	0.0228601
HG994962.1	59001	59500	0.0420457	0.0228186
HG994962.1	60001	60500	0.117993	0.0227978
HG994962.1	60501	61000	0.102919	0.0227874
HG994962.1	61001	61500	-0.097867	0.022777
HG994962.1	61501	62000	-0.0638702	0.0227667
HG994962.1	62001	62500	0.102919	0.0227563
HG994962.1	63001	63500	0.0432664	0.0227355
HG994962.1	63501	64000	-0.000279404	0.0227252
HG994962.1	64001	64500	0.117993	0.0227148
HG994962.1	64501	65000	0.102919	0.0227044
HG994962.1	65001	65500	-0.097867	0.022694
HG994962.1	65501	66000	0.0786155	0.0226836
HG994962.1	67001	67500	-0.097867	0.0226525
HG994962.1	69501	70000	0.117993	0.0226006
HG994962.1	70001	70500	-0.02407	0.0225902
HG994962.1	72001	72500	-0.097867	0.0225487
HG994962.1	72501	73000	-0.0259524	0.0225384
HG994962.1	73501	74000	0.102919	0.0225176
HG994962.1	74001	74500	0.102919	0.022496
HG994962.1	76001	76500	0.102919	0.022352
HG994962.1	77001	77500	0.102919	0.02228
HG994962.1	78501	79000	0.117993	0.022172
HG994962.1	79501	80000	-0.097867	0.0221
HG994962.1	81001	81500	0.102919	0.021992
HG994962.1	82501	83000	-0.0461583	0.021884
HG994962.1	84001	84500	-0.097867	0.021776
HG994962.1	86001	86500	0.0276415	0.021632
HG994962.1	86501	87000	0.00216234	0.021596
HG994962.1	87001	87500	-0.00523579	0.02156
HG994962.1	88001	88500	-0.0211306	0.021488
HG994962.1	89001	89500	0.0806459	0.021416
HG994962.1	94501	95000	0.033081	0.02102
HG994962.1	95001	95500	0.00216234	0.020984
HG994962.1	95501	96000	0.117993	0.020948
HG994962.1	96001	96500	0.0054908	0.020912
HG994962.1	97001	97500	-0.0461583	0.02084
HG994962.1	100001	100500	-0.02407	0.020624
HG994962.1	100501	101000	0.0103217	0.020588
HG994962.1	101001	101500	0.00216234	0.020552
HG994962.1	102001	102500	-0.0259423	0.02048
HG994962.1	102501	103000	0.068544	0.020444
HG994962.1	104001	104500	-0.097867	0.020336
HG994962.1	107001	107500	-0.02407	0.0201201
HG994962.1	107501	108000	0.117993	0.0200841
HG994962.1	108501	109000	0.00216234	0.0200121
HG994962.1	112001	112500	-0.097867	0.0197601
HG994962.1	114001	114500	0.0164717	0.0196161
HG994962.1	114501	115000	0.0442184	0.0195801
HG994962.1	115501	116000	0.102919	0.0195081
HG994962.1	116001	116500	-0.097867	0.0194721
HG994962.1	116501	117000	0.102919	0.0194361
HG994962.1	117001	117500	-0.097867	0.0194001
HG994962.1	117501	118000	0.0159607	0.0193641
HG994962.1	118501	119000	0.0442184	0.0192921
HG994962.1	119501	120000	0.102919	0.0192201
HG994962.1	120501	121000	0.0527536	0.0191481
HG994962.1	122001	122500	-0.097867	0.0190401
HG994962.1	123001	123500	0.102919	0.0189681
HG994962.1	123501	124000	0.117993	0.0189321
HG994962.1	124001	124500	-0.097867	0.0188961
HG994962.1	124501	125000	0.113386	0.0188601
HG994962.1	126501	127000	0.113386	0.0187161
HG994962.1	127501	128000	-0.097867	0.0186441
HG994962.1	129001	129500	-0.097867	0.0185361
HG994962.1	129501	130000	0.102919	0.0185001
HG994962.1	130501	131000	-0.0957048	0.0184281
HG994962.1	132501	133000	0.07	0.0182841
HG994962.1	133001	133500	0.117993	0.0182481
HG994962.1	135501	136000	0.117993	0.0180681
HG994962.1	136501	137000	-0.0290147	0.0179961
HG994962.1	137001	137500	0.019028	0.0179601
HG994962.1	137501	138000	0.200212	0.0179241
HG994962.1	138001	138500	0.224587	0.0178881
HG994962.1	139501	140000	0.0137754	0.0177801
HG994962.1	140501	141000	0.0148154	0.0177081
HG994962.1	142001	142500	0.0373175	0.0176001
HG994962.1	142501	143000	-0.0827401	0.0175641
HG994962.1	143001	143500	0.117993	0.0175281
HG994962.1	144501	145000	-0.0246657	0.0174201
HG994962.1	145001	145500	0.0877935	0.0173841
HG994962.1	145501	146000	0.00686922	0.0176146
HG994962.1	146001	146500	-0.0670554	0.0178831
HG994962.1	147001	147500	0.0409407	0.0184202
HG994962.1	147501	148000	-0.0247818	0.0186887
HG994962.1	148001	148500	0.00216234	0.0189573
HG994962.1	153501	154000	0.117993	0.0219113
HG994962.1	154001	154500	0.102919	0.0221798
HG994962.1	157501	158000	0.102919	0.0240596
HG994962.1	160501	161000	-0.02407	0.0256709
HG994962.1	161001	161500	0.102919	0.0259394
HG994962.1	161501	162000	-0.05807	0.0262079
HG994962.1	162001	162500	-0.097867	0.0264765
HG994962.1	162501	163000	0.0442184	0.026745
HG994962.1	163001	163500	-0.097867	0.0270136
HG994962.1	163501	164000	-0.097867	0.0272821
HG994962.1	164001	164500	-0.097867	0.0275507
HG994962.1	164501	165000	0.00430839	0.0278192
HG994962.1	165001	165500	-0.097867	0.0280877
HG994962.1	165501	166000	-0.097867	0.0283563
HG994962.1	166001	166500	-0.0675364	0.0286248
HG994962.1	166501	167000	-0.0964911	0.0288934
HG994962.1	167501	168000	0.0159607	0.0294305
HG994962.1	168001	168500	0.00216234	0.029699
HG994962.1	168501	169000	0.0100031	0.0299675
HG994962.1	169001	169500	0.00216234	0.0302361
HG994962.1	169501	170000	0.00745936	0.0305046
HG994962.1	170001	170500	0.0564894	0.0307732
HG994962.1	170501	171000	0.0482065	0.0310417
HG994962.1	171001	171500	0.05835	0.0313103
HG994962.1	171501	172000	0.0807362	0.0315788
HG994962.1	172001	172500	0.113386	0.0318473
HG994962.1	172501	173000	0.112455	0.0321159
HG994962.1	173001	173500	0.0169109	0.0323844
HG994962.1	173501	174000	-0.007413	0.032653
HG994962.1	174001	174500	0.0314928	0.0329215
HG994962.1	175001	175500	0.00216234	0.0334586
HG994962.1	176001	176500	0.0326633	0.0339957
HG994962.1	177001	177500	0.0436924	0.0345328
HG994962.1	178001	178500	0.0326633	0.0350699
HG994962.1	178501	179000	0.00216234	0.0353384
HG994962.1	180001	180500	-0.097867	0.036144
HG994962.1	180501	181000	-0.097867	0.0364126
HG994962.1	181001	181500	0.0529412	0.0366811
HG994962.1	181501	182000	0.0631927	0.0369497
HG994962.1	183001	183500	0.0695225	0.0377553
HG994962.1	183501	184000	-0.06564	0.0380238
HG994962.1	184001	184500	0.00824455	0.0382924
HG994962.1	184501	185000	0.0243773	0.0385609
HG994962.1	185001	185500	0.0161383	0.0388295
HG994962.1	185501	186000	0.0494013	0.039098
HG994962.1	186001	186500	0.106477	0.0393665
HG994962.1	186501	187000	0.0581205	0.0396351
HG994962.1	188001	188500	-0.097867	0.0404407
HG994962.1	188501	189000	0.113386	0.0407093
HG994962.1	189001	189500	0.00887939	0.0409778
HG994962.1	189501	190000	0.0553624	0.0412463
HG994962.1	190001	190500	0.0269143	0.0415149
HG994962.1	190501	191000	0.0329585	0.0417834
HG994962.1	191001	191500	0.0326633	0.042052
HG994962.1	191501	192000	-0.02407	0.0423205
HG994962.1	192001	192500	-0.097867	0.0425891
HG994962.1	192501	193000	-0.052543	0.0428576
HG994962.1	193001	193500	0.0540263	0.0431261
HG994962.1	193501	194000	-0.02407	0.0433947
HG994962.1	195501	196000	0.0539676	0.0444689
HG994962.1	196001	196500	0.085417	0.0447374
HG994962.1	196501	197000	0.00745936	0.0450059
HG994962.1	197001	197500	0.0738669	0.0452745
HG994962.1	197501	198000	0.163015	0.045543
HG994962.1	198501	199000	-0.0148146	0.0460801
HG994962.1	199001	199500	0.0442184	0.0463487
HG994962.1	199501	200000	-0.097867	0.0466172
HG994962.1	200001	200500	-0.0118939	0.0468857
HG994962.1	200501	201000	-0.0259524	0.0471543
HG994962.1	201001	201500	0.0109176	0.0474228
HG994962.1	201501	202000	0.00216234	0.0476914
HG994962.1	202001	202500	0.106477	0.0479599
HG994962.1	202501	203000	0.000131788	0.0482285
HG994962.1	203001	203500	-0.0259574	0.048497
HG994962.1	203501	204000	-0.0281432	0.0487655
HG994962.1	204001	204500	-0.0155496	0.0490341
HG994962.1	204501	205000	-0.0259524	0.0493026
HG994962.1	205001	205500	-0.0253353	0.0495712
HG994962.1	206001	206500	-0.00324122	0.0501083
HG994962.1	206501	207000	0.0543749	0.0503768
HG994962.1	207001	207500	-0.097867	0.0506453
HG994962.1	207501	208000	0.00216234	0.0509139
HG994962.1	208001	208500	0.117993	0.0511824
HG994962.1	208501	209000	0.104936	0.051451
HG994962.1	209001	209500	-0.0203517	0.0517195
HG994962.1	209501	210000	0.00216234	0.0519881
HG994962.1	210001	210500	0.104086	0.0522566
HG994962.1	210501	211000	0.00561313	0.0525251
HG994962.1	211001	211500	0.106477	0.0527937
HG994962.1	211501	212000	0.116511	0.0530622
HG994962.1	212001	212500	0.117993	0.0533308
HG994962.1	212501	213000	0.0690957	0.0535993
HG994962.1	214001	214500	-0.00183124	0.0544049
HG994962.1	214501	215000	0.0223136	0.0546735
HG994962.1	215001	215500	0.054188	0.054942
HG994962.1	215501	216000	0.106477	0.0552106
HG994962.1	216001	216500	-0.0272569	0.0554791
HG994962.1	216501	217000	-0.0600913	0.0557886
HG994962.1	227001	227500	-0.133333	0.0641773
HG994962.1	229001	229500	-0.00557755	0.0657752
HG994962.1	229501	230000	-0.0347233	0.0661746
HG994962.1	230001	230500	-0.097867	0.0665741
HG994962.1	231001	231500	-0.00287509	0.067373
HG994962.1	231501	232000	-0.00551477	0.0677725
HG994962.1	232001	232500	-0.097867	0.0681719
HG994962.1	233001	233500	-0.0827401	0.0689709
HG994962.1	234001	234500	0.0127579	0.0697698
HG994962.1	234501	235000	0.0326633	0.0701693
HG994962.1	235001	235500	0.14333	0.0705687
HG994962.1	235501	236000	0.0374489	0.0709682
HG994962.1	236001	236500	0.0357155	0.0713676
HG994962.1	236501	237000	0.011888	0.0717671
HG994962.1	237001	237500	0.00216234	0.0721666
HG994962.1	237501	238000	0.0806856	0.072566
HG994962.1	238001	238500	0.0306693	0.0729655
HG994962.1	238501	239000	0.00216234	0.073365
HG994962.1	239001	239500	0.0753447	0.0737644
HG994962.1	239501	240000	-0.0477185	0.0741639
HG994962.1	240001	240500	0.181645	0.0745634
HG994962.1	240501	241000	0.117993	0.0749628
HG994962.1	241001	241500	0.217948	0.0753623
HG994962.1	241501	242000	0.0774126	0.0757617
HG994962.1	242001	242500	0.101392	0.0761612
HG994962.1	242501	243000	-0.086388	0.0765607
HG994962.1	243001	243500	0.31618	0.0769601
HG994962.1	243501	244000	0.202144	0.0773596
HG994962.1	244001	244500	0.238537	0.0777591
HG994962.1	244501	245000	-0.0194062	0.0781585
HG994962.1	245001	245500	-0.0971867	0.078558
HG994962.1	245501	246000	0.00715214	0.0789575
HG994962.1	246001	246500	-0.0194062	0.0793569
HG994962.1	247001	247500	0.105178	0.0801558
HG994962.1	247501	248000	0.132353	0.0805553
HG994962.1	248001	248500	0.165138	0.0809548
HG994962.1	249001	249500	0.397081	0.0817537
HG994962.1	250001	250500	-0.0194062	0.0825526
HG994962.1	250501	251000	0.167477	0.0829521
HG994962.1	251501	252000	0.0819672	0.083751
HG994962.1	252001	252500	0.00161609	0.0841505
HG994962.1	254501	255000	-0.0194062	0.0861478
HG994962.1	255001	255500	0.0409991	0.0865473
HG994962.1	255501	256000	-0.0194062	0.0869467
HG994962.1	256001	256500	-0.0194062	0.0873462
HG994962.1	257001	257500	-0.0194062	0.0881451
HG994962.1	257501	258000	-0.0241801	0.0885446
HG994962.1	258001	258500	-0.0721773	0.088944
HG994962.1	258501	259000	-0.0679383	0.0893435
HG994962.1	259501	260000	-0.0194062	0.0901424
HG994962.1	260001	260500	-0.00730875	0.0905419
HG994962.1	261001	261500	0.481481	0.0913408
HG994962.1	261501	262000	0.209256	0.0917403
HG994962.1	262001	262500	0.481481	0.0921398
HG994962.1	262501	263000	0.232877	0.0925392
HG994962.1	263001	263500	0.481481	0.0929387
HG994962.1	263501	264000	0.387422	0.0933381
HG994962.1	264001	264500	0.383583	0.0937376
HG994962.1	264501	265000	0.232877	0.0941371
HG994962.1	265501	266000	0.387422	0.094936
HG994962.1	266001	266500	0.439552	0.0953355
HG994962.1	267501	268000	0.481481	0.0965339
HG994962.1	268001	268500	0.235285	0.0969333
HG994962.1	269001	269500	0.232877	0.0977322
HG994962.1	269501	270000	0.0780662	0.0981317
HG994962.1	270001	270500	0.387422	0.0985312
HG994962.1	270501	271000	0.0780662	0.0989306
HG994962.1	271001	271500	0.481481	0.0993301
HG994962.1	271501	272000	0.160891	0.0997296
HG994962.1	272001	272500	0.0279547	0.100129
HG994962.1	272501	273000	-0.0194062	0.100528
HG994962.1	273001	273500	0.109415	0.100928
HG994962.1	273501	274000	0.313551	0.101327
HG994962.1	274001	274500	0.0780662	0.101727
HG994962.1	274501	275000	0.232877	0.102126
HG994962.1	275001	275500	0.125747	0.102526
HG994962.1	275501	276000	0.055528	0.102925
HG994962.1	276001	276500	-0.038036	0.103325
HG994962.1	276501	277000	0.00103524	0.103724
HG994962.1	277001	277500	0.0391134	0.104124
HG994962.1	278001	278500	0.397081	0.104923
HG994962.1	278501	279000	0.185474	0.105322
HG994962.1	279501	280000	0.278913	0.106121
HG994962.1	280001	280500	0.117993	0.10652
HG994962.1	280501	281000	0.238353	0.10692
HG994962.1	281001	281500	0.19492	0.107319
HG994962.1	281501	282000	0.0678182	0.107719
HG994962.1	282001	282500	-0.097867	0.108118
HG994962.1	283001	283500	-0.097867	0.108917
HG994962.1	283501	284000	-0.097867	0.109317
HG994962.1	284001	284500	-0.097867	0.109716
HG994962.1	285001	285500	0.278913	0.110515
HG994962.1	285501	286000	0.160891	0.110915
HG994962.1	286001	286500	-0.0537323	0.111314
HG994962.1	286501	287000	-0.097867	0.111713
HG994962.1	287001	287500	0.115573	0.112113
HG994962.1	287501	288000	0.14313	0.112512
HG994962.1	288001	288500	0.115573	0.11257
HG994962.1	288501	289000	0.117993	0.112513
HG994962.1	289501	290000	0.184613	0.1124
HG994962.1	290001	290500	0.0577101	0.112344
HG994962.1	290501	291000	0.210161	0.112287
HG994962.1	291001	291500	0.188434	0.112231
HG994962.1	291501	292000	-0.00551477	0.112174
HG994962.1	292001	292500	0.11482	0.112118
HG994962.1	292501	293000	0.215982	0.112061
HG994962.1	293001	293500	0.165719	0.112005
HG994962.1	293501	294000	0.239799	0.111948
HG994962.1	294001	294500	0.108534	0.111892
HG994962.1	294501	295000	0.113386	0.111835
HG994962.1	295001	295500	0.11482	0.111779
HG994962.1	295501	296000	0.113386	0.111722
HG994962.1	296001	296500	0.0326313	0.111666
HG994962.1	296501	297000	0.113386	0.111609
HG994962.1	297001	297500	0.110997	0.111553
HG994962.1	297501	298000	0.113386	0.111496
HG994962.1	298001	298500	0.113386	0.11144
HG994962.1	298501	299000	0.0723618	0.111383
HG994962.1	299001	299500	0.19492	0.111327
HG994962.1	300501	301000	0.156964	0.111157
HG994962.1	301001	301500	0.232877	0.111101
HG994962.1	301501	302000	0.232877	0.111044
HG994962.1	302001	302500	0.241163	0.110988
HG994962.1	302501	303000	0.248469	0.110931
HG994962.1	303501	304000	0.252878	0.110818
HG994962.1	304001	304500	0.278913	0.110762
HG994962.1	304501	305000	0.197726	0.110705
HG994962.1	305001	305500	0.0667865	0.110649
HG994962.1	306501	307000	0.00447793	0.110479
HG994962.1	308001	308500	0.0223136	0.11031
HG994962.1	308501	309000	0.113672	0.110253
HG994962.1	309001	309500	-0.0854939	0.110197
HG994962.1	309501	310000	0.138445	0.11014
HG994962.1	310001	310500	0.160891	0.110084
HG994962.1	310501	311000	0.278913	0.110027
HG994962.1	311001	311500	0.182551	0.109971
HG994962.1	311501	312000	0.278913	0.109914
HG994962.1	312001	312500	0.278913	0.109858
HG994962.1	312501	313000	0.071336	0.109801
HG994962.1	313001	313500	-0.097867	0.109745
HG994962.1	313501	314000	0.278913	0.109688
HG994962.1	314001	314500	0.240375	0.109632
HG994962.1	314501	315000	-0.0240765	0.109575
HG994962.1	315001	315500	-0.0989625	0.109519
HG994962.1	315501	316000	-0.097867	0.109462
HG994962.1	316001	316500	-0.097867	0.109406
HG994962.1	316501	317000	-0.097867	0.109349
HG994962.1	317001	317500	-0.097867	0.109292
HG994962.1	318001	318500	-0.097867	0.109179
HG994962.1	318501	319000	-0.097867	0.109123
HG994962.1	319501	320000	-0.097867	0.10901
HG994962.1	320001	320500	-0.0940245	0.108953
HG994962.1	320501	321000	-0.106267	0.108897
HG994962.1	321001	321500	-0.097867	0.10884
HG994962.1	321501	322000	-0.097867	0.108784
HG994962.1	322001	322500	-0.097867	0.108727
HG994962.1	322501	323000	-0.097867	0.108671
HG994962.1	323501	324000	-0.0395495	0.108558
HG994962.1	326001	326500	0.077959	0.108275
HG994962.1	326501	327000	0.0904432	0.108219
HG994962.1	328001	328500	0.045437	0.108049
HG994962.1	328501	329000	0.115248	0.107993
HG994962.1	329001	329500	-0.030386	0.107936
HG994962.1	330001	330500	0.113386	0.107823
HG994962.1	331001	331500	0.117993	0.10771
HG994962.1	331501	332000	0.00447793	0.107654
HG994962.1	332001	332500	0.117993	0.107597
HG994962.1	333001	333500	0	0.107484
HG994962.1	333501	334000	0.185966	0.107428
HG994962.1	335001	335500	0.312702	0.107258
HG994962.1	336001	336500	0.481481	0.107145
HG994962.1	336501	337000	0.417849	0.107089
HG994962.1	337001	337500	0.274566	0.107032
HG994962.1	338501	339000	0.481481	0.106863
HG994962.1	339001	339500	0.481481	0.106806
HG994962.1	339501	340000	0.481481	0.10675
HG994962.1	340001	340500	0.481481	0.106693
HG994962.1	340501	341000	0.0744881	0.106637
HG994962.1	341501	342000	0.205911	0.106524
HG994962.1	342001	342500	0.256643	0.106467
HG994962.1	342501	343000	-0.0194062	0.106411
HG994962.1	343001	343500	0.155638	0.106354
HG994962.1	343501	344000	0.109028	0.106298
HG994962.1	344501	345000	0.232065	0.106185
HG994962.1	345001	345500	0.345	0.106128
HG994962.1	346501	347000	0.423479	0.105959
HG994962.1	347001	347500	0.234715	0.105902
HG994962.1	348001	348500	0.0611235	0.105789
HG994962.1	348501	349000	0.0244964	0.105733
HG994962.1	349001	349500	-0.0844578	0.105676
HG994962.1	349501	350000	0.0624251	0.10562
HG994962.1	350001	350500	0.0499391	0.105563
HG994962.1	350501	351000	-0.0576209	0.105507
HG994962.1	351001	351500	0.160891	0.10545
HG994962.1	351501	352000	-0.086388	0.105394
HG994962.1	352501	353000	0.232877	0.105281
HG994962.1	353001	353500	-0.097867	0.105224
HG994962.1	353501	354000	0.481481	0.105168
HG994962.1	354001	354500	0.123921	0.105111
HG994962.1	354501	355000	0.00113589	0.105054
HG994962.1	355001	355500	0.117993	0.104998
HG994962.1	355501	356000	0.235285	0.104941
HG994962.1	356001	356500	-0.0799841	0.104885
HG994962.1	356501	357000	-0.086388	0.104828
HG994962.1	357501	358000	0.0899032	0.104715
HG994962.1	358001	358500	-0.0262127	0.104659
HG994962.1	359001	359500	-0.0259524	0.104553
HG994962.1	359501	360000	0.0298185	0.104533
HG994962.1	360001	360500	-0.0827401	0.104513
HG994962.1	361001	361500	0.173719	0.104474
HG994962.1	362001	362500	-0.0854225	0.104434
HG994962.1	362501	363000	0.232877	0.104414
HG994962.1	363001	363500	0.176494	0.104394
HG994962.1	364001	364500	0.232877	0.104355
HG994962.1	364501	365000	0.227572	0.104335
HG994962.1	365001	365500	-0.097867	0.104315
HG994962.1	365501	366000	-0.126444	0.104295
HG994962.1	366001	366500	0.278913	0.104275
HG994962.1	366501	367000	0.0937149	0.104256
HG994962.1	367001	367500	-0.0844578	0.104236
HG994962.1	367501	368000	0.381467	0.104216
HG994962.1	368001	368500	-0.0844578	0.104196
HG994962.1	368501	369000	0.481481	0.104176
HG994962.1	369001	369500	0.481481	0.104157
HG994962.1	369501	370000	0.481481	0.104137
HG994962.1	371001	371500	0.0538889	0.104077
HG994962.1	371501	372000	0.35243	0.104057
HG994962.1	372001	372500	-0.0844578	0.104038
HG994962.1	372501	373000	-0.0639385	0.104018
HG994962.1	373001	373500	0.104825	0.103998
HG994962.1	373501	374000	-0.097867	0.103978
HG994962.1	374501	375000	0.0692252	0.103939
HG994962.1	375001	375500	-0.097867	0.103919
HG994962.1	375501	376000	0.190864	0.103899
HG994962.1	376001	376500	0.194261	0.103879
HG994962.1	376501	377000	-0.097867	0.103859
HG994962.1	377001	377500	0.161569	0.103839
HG994962.1	377501	378000	-0.097867	0.10382
HG994962.1	378501	379000	0.0387014	0.10378
HG994962.1	379001	379500	0.19182	0.10376
HG994962.1	379501	380000	0.26761	0.10374
HG994962.1	380001	380500	-0.097867	0.103721
HG994962.1	381001	381500	0.232877	0.103681
HG994962.1	381501	382000	-0.086388	0.103661
HG994962.1	382001	382500	-0.0731738	0.103641
HG994962.1	382501	383000	-0.097867	0.103622
HG994962.1	383001	383500	0.0667865	0.103602
HG994962.1	383501	384000	0.101392	0.103582
HG994962.1	384001	384500	0.0457152	0.103562
HG994962.1	384501	385000	0.232877	0.103542
HG994962.1	385501	386000	-0.0551233	0.103503
HG994962.1	386001	386500	0.0304543	0.103483
HG994962.1	386501	387000	0.0728972	0.103463
HG994962.1	390501	391000	0.232877	0.103304
HG994962.1	391001	391500	0.232877	0.103285
HG994962.1	391501	392000	-0.057961	0.103265
HG994962.1	392001	392500	0.324949	0.103245
HG994962.1	392501	393000	-0.0485044	0.103225
HG994962.1	393001	393500	-0.0731727	0.103205
HG994962.1	397501	398000	-0.00148122	0.103027
HG994962.1	398001	398500	0.0750577	0.103007
HG994962.1	398501	399000	0.117993	0.102987
HG994962.1	399001	399500	0.11482	0.102968
HG994962.1	399501	400000	0.0600742	0.102948
HG994962.1	400001	400500	-0.0236163	0.102928
HG994962.1	400501	401000	0.0737107	0.102908
HG994962.1	401001	401500	0.115367	0.102888
HG994962.1	401501	402000	0.110152	0.102869
HG994962.1	402001	402500	0.278913	0.102849
HG994962.1	402501	403000	0.278913	0.102829
HG994962.1	403501	404000	0.143799	0.102789
HG994962.1	404501	405000	-0.097867	0.10275
HG994962.1	406501	407000	0.192373	0.10267
HG994962.1	407001	407500	-0.0105472	0.102651
HG994962.1	407501	408000	0.117993	0.102631
HG994962.1	408001	408500	0.0329635	0.102611
HG994962.1	408501	409000	-0.0408926	0.102591
HG994962.1	409501	410000	0.00725674	0.102551
HG994962.1	410501	411000	0.0750577	0.102512
HG994962.1	411501	412000	-0.0844578	0.102472
HG994962.1	412001	412500	0.135019	0.102452
HG994962.1	412501	413000	-0.097867	0.102433
HG994962.1	413001	413500	0.143799	0.102413
HG994962.1	414001	414500	0.345	0.102373
HG994962.1	414501	415000	-0.097867	0.102353
HG994962.1	415001	415500	0.00264856	0.102334
HG994962.1	415501	416000	0.232877	0.102314
HG994962.1	416001	416500	0.232877	0.102294
HG994962.1	416501	417000	0.278913	0.102274
HG994962.1	417001	417500	0.383588	0.102254
HG994962.1	418001	418500	-0.0200716	0.102215
HG994962.1	418501	419000	0.278144	0.102195
HG994962.1	419001	419500	-0.00588835	0.102175
HG994962.1	420001	420500	-0.097867	0.102135
HG994962.1	422001	422500	0.481481	0.102056
HG994962.1	422501	423000	0.165719	0.102036
HG994962.1	423501	424000	0.481481	0.101997
HG994962.1	424501	425000	0.226878	0.101957
HG994962.1	425001	425500	-0.0827401	0.101937
HG994962.1	426001	426500	0.281161	0.101898
HG994962.1	427001	427500	0.00263993	0.101858
HG994962.1	427501	428000	-0.0426179	0.101838
HG994962.1	428001	428500	0.190864	0.101818
HG994962.1	429501	430000	0.00862355	0.101759
HG994962.1	430001	430500	-0.0430214	0.101739
HG994962.1	430501	431000	0.0517928	0.101815
HG994962.1	431001	431500	0.00862355	0.101947
HG994962.1	431501	432000	0.0590372	0.10208
HG994962.1	432001	432500	-0.097867	0.102212
HG994962.1	432501	433000	0.481481	0.102345
HG994962.1	433001	433500	0.113928	0.102478
HG994962.1	433501	434000	-0.097867	0.10261
HG994962.1	434001	434500	0.210593	0.102743
HG994962.1	434501	435000	0.481481	0.102876
HG994962.1	436001	436500	0.337946	0.103274
HG994962.1	437501	438000	0.0997531	0.103671
HG994962.1	438001	438500	-0.097867	0.103804
HG994962.1	438501	439000	0.200065	0.103937
HG994962.1	439501	440000	0.00862355	0.104202
HG994962.1	440001	440500	0.245283	0.104335
HG994962.1	441001	441500	0.113386	0.1046
HG994962.1	441501	442000	0.00862355	0.104732
HG994962.1	442001	442500	-0.0623725	0.104865
HG994962.1	443001	443500	0.278913	0.10513
HG994962.1	443501	444000	0.00267655	0.105263
HG994962.1	444001	444500	0.25665	0.105396
HG994962.1	444501	445000	0.238954	0.105528
HG994962.1	445001	445500	0.239799	0.105661
HG994962.1	445501	446000	0.111961	0.105794
HG994962.1	446001	446500	0.0220761	0.105926
HG994962.1	446501	447000	0.046096	0.106059
HG994962.1	447001	447500	0.170953	0.106191
HG994962.1	447501	448000	0.149419	0.106324
HG994962.1	448001	448500	0.190864	0.106457
HG994962.1	448501	449000	0.190864	0.106589
HG994962.1	449001	449500	-0.097867	0.106722
HG994962.1	449501	450000	0.0337982	0.106855
HG994962.1	450001	450500	0.113386	0.106987
HG994962.1	450501	451000	0.266047	0.10712
HG994962.1	451001	451500	0.0460214	0.107252
HG994962.1	451501	452000	0.115508	0.107385
HG994962.1	452001	452500	-0.033374	0.107518
HG994962.1	452501	453000	0.117993	0.10765
HG994962.1	453501	454000	-0.0540765	0.107916
HG994962.1	454001	454500	-0.00111374	0.108048
HG994962.1	455001	455500	-0.097867	0.108314
HG994962.1	455501	456000	-0.00753478	0.108446
HG994962.1	456501	457000	0.0680522	0.108711
HG994962.1	457001	457500	0.0975348	0.108844
HG994962.1	458501	459000	-0.097867	0.109242
HG994962.1	459501	460000	0.1109	0.109507
HG994962.1	460001	460500	-0.097867	0.10964
HG994962.1	460501	461000	0.326792	0.109773
HG994962.1	461001	461500	0.334544	0.109905
HG994962.1	461501	462000	0.0451605	0.110038
HG994962.1	462501	463000	0.113386	0.110303
HG994962.1	463001	463500	0.326792	0.110436
HG994962.1	466001	466500	0.481481	0.111231
HG994962.1	468001	468500	0.326792	0.111762
HG994962.1	471501	472000	0.326792	0.11269
HG994962.1	472501	473000	0.117993	0.112956
HG994962.1	473001	473500	-0.0504515	0.113088
HG994962.1	473501	474000	0.326792	0.113221
HG994962.1	474001	474500	-0.0039264	0.113354
HG994962.1	474501	475000	-0.097867	0.113486
HG994962.1	476001	476500	0.117993	0.113884
HG994962.1	477501	478000	-0.0259524	0.114282
HG994962.1	478001	478500	-0.000786766	0.114415
HG994962.1	478501	479000	-0.0259524	0.114547
HG994962.1	479001	479500	-0.0039264	0.11468
HG994962.1	479501	480000	-0.0148146	0.114813
HG994962.1	480501	481000	-0.0259524	0.115078
HG994962.1	481001	481500	0.0723618	0.11521
HG994962.1	481501	482000	-0.0039264	0.115343
HG994962.1	482001	482500	0.0779793	0.115476
HG994962.1	482501	483000	0.326792	0.115608
HG994962.1	488001	488500	-0.0817391	0.117067
HG994962.1	488501	489000	-0.0259524	0.1172
HG994962.1	490001	490500	0.0117834	0.117598
HG994962.1	491001	491500	0.117993	0.117863
HG994962.1	493001	493500	0.117993	0.118394
HG994962.1	493501	494000	0.113386	0.118526
HG994962.1	494001	494500	0.117993	0.118659
HG994962.1	496001	496500	-0.097867	0.119189
HG994962.1	496501	497000	0.117993	0.119322
HG994962.1	497001	497500	0.0516446	0.119455
HG994962.1	497501	498000	0.18412	0.119587
HG994962.1	499001	499500	0.117993	0.119985
HG994962.1	499501	500000	0.117993	0.120118
HG994962.1	501001	501500	0.234196	0.120516
HG994962.1	501501	502000	0.0314928	0.120644
HG994962.1	502501	503000	0.117612	0.120778
HG994962.1	503001	503500	-0.0391249	0.120845
HG994962.1	503501	504000	0.278144	0.120912
HG994962.1	504001	504500	0.117993	0.120979
HG994962.1	504501	505000	0.194212	0.121046
HG994962.1	505001	505500	-0.059437	0.121113
HG994962.1	505501	506000	-0.0827401	0.12118
HG994962.1	506001	506500	0.201995	0.121247
HG994962.1	506501	507000	0.278144	0.121314
HG994962.1	507001	507500	-0.0540765	0.121381
HG994962.1	507501	508000	0.168865	0.121448
HG994962.1	508001	508500	0.117993	0.121515
HG994962.1	508501	509000	0.307594	0.121582
HG994962.1	509001	509500	0.0710287	0.121649
HG994962.1	509501	510000	0.28043	0.121716
HG994962.1	510001	510500	0.326792	0.121783
HG994962.1	510501	511000	0.0431526	0.12185
HG994962.1	512501	513000	0.178133	0.122118
HG994962.1	513001	513500	-0.0540765	0.122185
HG994962.1	514001	514500	0.136447	0.122319
HG994962.1	514501	515000	0.326792	0.122386
HG994962.1	515501	516000	0.164895	0.12252
HG994962.1	516001	516500	0.0405932	0.122587
HG994962.1	516501	517000	0.117993	0.122654
HG994962.1	517001	517500	0.117993	0.122721
HG994962.1	518001	518500	0.117993	0.122855
HG994962.1	520001	520500	0.117993	0.123123
HG994962.1	520501	521000	0.117993	0.12319
HG994962.1	521501	522000	0.117993	0.123325
HG994962.1	522501	523000	0.278913	0.123459
HG994962.1	523001	523500	0.397534	0.123526
HG994962.1	524001	524500	0.117993	0.12366
HG994962.1	525001	525500	0.117993	0.123794
HG994962.1	526501	527000	0.117993	0.123995
HG994962.1	528001	528500	0.117993	0.124196
HG994962.1	529001	529500	0.117993	0.12433
HG994962.1	529501	530000	0.278913	0.124397
HG994962.1	530001	530500	0.117993	0.124464
HG994962.1	531501	532000	0.117993	0.124665
HG994962.1	534001	534500	0.117993	0.125
HG994962.1	535001	535500	0.239799	0.125134
HG994962.1	535501	536000	0.117993	0.125201
HG994962.1	536001	536500	0.117993	0.125268
HG994962.1	536501	537000	0.278913	0.125335
HG994962.1	537501	538000	0.117993	0.125469
HG994962.1	538001	538500	0.117993	0.125536
HG994962.1	538501	539000	0.11482	0.125603
HG994962.1	539001	539500	0.117993	0.12567
HG994962.1	539501	540000	0.117993	0.125737
HG994962.1	540001	540500	0.117993	0.125804
HG994962.1	540501	541000	0.117993	0.125871
HG994962.1	541001	541500	0.117993	0.125938
HG994962.1	541501	542000	0.117993	0.126005
HG994962.1	542001	542500	0.117993	0.126072
HG994962.1	542501	543000	0.117993	0.126139
HG994962.1	543001	543500	0.199955	0.126206
HG994962.1	543501	544000	0.172977	0.126273
HG994962.1	544001	544500	0.126617	0.12634
HG994962.1	544501	545000	0.167953	0.126407
HG994962.1	545001	545500	0.117993	0.126474
HG994962.1	545501	546000	0.163082	0.126541
HG994962.1	546001	546500	0.140471	0.126608
HG994962.1	546501	547000	0.223478	0.126675
HG994962.1	547001	547500	0.117993	0.126742
HG994962.1	547501	548000	0.117993	0.126809
HG994962.1	548001	548500	0.117993	0.126876
HG994962.1	548501	549000	0.117993	0.126943
HG994962.1	549001	549500	0.117993	0.12701
HG994962.1	549501	550000	0.117993	0.127077
HG994962.1	550001	550500	0.117993	0.127144
HG994962.1	550501	551000	0.278913	0.127211
HG994962.1	551001	551500	0.117993	0.127278
HG994962.1	551501	552000	0.156964	0.127345
HG994962.1	552001	552500	0.117993	0.127412
HG994962.1	553001	553500	0.117993	0.127546
HG994962.1	554001	554500	0.278913	0.12768
HG994962.1	554501	555000	0.210161	0.127747
HG994962.1	557001	557500	0.117993	0.128082
HG994962.1	557501	558000	0.117993	0.128149
HG994962.1	558001	558500	0.117993	0.128216
HG994962.1	558501	559000	0.117993	0.128283
HG994962.1	559501	560000	0.199955	0.128417
HG994962.1	560001	560500	0.117993	0.128484
HG994962.1	560501	561000	0.239799	0.128551
HG994962.1	561501	562000	0.117993	0.128685
HG994962.1	562001	562500	0.117993	0.128752
HG994962.1	562501	563000	0.117993	0.128819
HG994962.1	564501	565000	0.113386	0.129087
HG994962.1	566001	566500	0.117993	0.129288
HG994962.1	569001	569500	0.117993	0.12969
HG994962.1	570001	570500	0.117993	0.129824
HG994962.1	570501	571000	0.278913	0.129891
HG994962.1	571001	571500	0.117993	0.129958
HG994962.1	572001	572500	-0.097867	0.130092
HG994962.1	572501	573000	0.117993	0.130159
HG994962.1	573001	573500	0.113386	0.13007
HG994962.1	574001	574500	0.117993	0.12958
HG994962.1	574501	575000	-0.097867	0.129335
HG994962.1	575501	576000	0.117993	0.128845
HG994962.1	577001	577500	0.117993	0.128109
HG994962.1	577501	578000	0.117993	0.127864
HG994962.1	578501	579000	0.117993	0.127374
HG994962.1	579501	580000	0.117993	0.126884
HG994962.1	581001	581500	0.117993	0.126149
HG994962.1	581501	582000	0.117993	0.125904
HG994962.1	582501	583000	0.117993	0.125414
HG994962.1	583501	584000	0.278913	0.124923
HG994962.1	584001	584500	0.117993	0.124678
HG994962.1	584501	585000	0.117993	0.124433
HG994962.1	585001	585500	0.117993	0.124188
HG994962.1	585501	586000	0.117993	0.123943
HG994962.1	586001	586500	-0.097867	0.123698
HG994962.1	586501	587000	0.278913	0.123453
HG994962.1	588501	589000	0.0314928	0.122473
HG994962.1	589001	589500	0.117993	0.122228
HG994962.1	589501	590000	0.278913	0.121983
HG994962.1	591001	591500	0.113386	0.121247
HG994962.1	591501	592000	0.117993	0.121002
HG994962.1	592001	592500	0.117993	0.120757
HG994962.1	593501	594000	0.117993	0.120022
HG994962.1	594001	594500	0.117993	0.119777
HG994962.1	594501	595000	0.117993	0.119532
HG994962.1	595001	595500	0.160891	0.119287
HG994962.1	597001	597500	0.117993	0.118306
HG994962.1	599001	599500	0.117993	0.117326
HG994962.1	599501	600000	0.117993	0.117081
HG994962.1	601001	601500	0.117993	0.116346
HG994962.1	601501	602000	0.117993	0.116101
HG994962.1	602001	602500	0.160891	0.115856
HG994962.1	602501	603000	0.117993	0.115611
HG994962.1	603001	603500	0.117993	0.115365
HG994962.1	605001	605500	0.117993	0.114385
HG994962.1	605501	606000	0.117993	0.11414
HG994962.1	606001	606500	0.117993	0.113895
HG994962.1	607001	607500	0.117993	0.113405
HG994962.1	609501	610000	0.117993	0.11218
HG994962.1	610001	610500	0.117993	0.111934
HG994962.1	611001	611500	-0.097867	0.111444
HG994962.1	612001	612500	0.117993	0.110954
HG994962.1	612501	613000	0.117993	0.110709
HG994962.1	613501	614000	0.117993	0.110219
HG994962.1	614501	615000	0.113386	0.109729
HG994962.1	615001	615500	0.278913	0.109484
HG994962.1	615501	616000	0.117993	0.109239
HG994962.1	616001	616500	0.117993	0.108994
HG994962.1	617501	618000	0.117993	0.108258
HG994962.1	618001	618500	0.117993	0.108013
HG994962.1	618501	619000	0.117993	0.107768
HG994962.1	619001	619500	0.117993	0.107523
HG994962.1	619501	620000	0.117993	0.107278
HG994962.1	620001	620500	0.239799	0.107033
HG994962.1	621001	621500	-0.0391249	0.106543
HG994962.1	621501	622000	0.19492	0.106298
HG994962.1	622501	623000	0.239799	0.105808
HG994962.1	623001	623500	0.239799	0.105563
HG994962.1	625001	625500	0.278913	0.104582
HG994962.1	626001	626500	0.11482	0.104092
HG994962.1	626501	627000	0.113386	0.103847
HG994962.1	627001	627500	0.184866	0.103602
HG994962.1	628001	628500	0.111261	0.103112
HG994962.1	628501	629000	0.278913	0.102867
HG994962.1	629001	629500	0.113386	0.102622
HG994962.1	629501	630000	-0.051954	0.102377
HG994962.1	630001	630500	-0.0893961	0.102131
HG994962.1	630501	631000	0.210161	0.101886
HG994962.1	631001	631500	0.113386	0.101641
HG994962.1	631501	632000	0.113386	0.101396
HG994962.1	632001	632500	0.113386	0.101151
HG994962.1	633001	633500	0.13999	0.100661
HG994962.1	635501	636000	0.11482	0.0994357
HG994962.1	637001	637500	0.117993	0.0987004
HG994962.1	637501	638000	-0.097867	0.0984554
HG994962.1	638501	639000	0.11482	0.0979652
HG994962.1	639001	639500	0.117993	0.0977201
HG994962.1	639501	640000	0.117993	0.0974751
HG994962.1	640001	640500	0.106764	0.09723
HG994962.1	640501	641000	0.113386	0.0969849
HG994962.1	641001	641500	0.1	0.0967398
HG994962.1	642501	643000	0.0867328	0.0960046
HG994962.1	643001	643500	0.200065	0.0957595
HG994962.1	644001	644500	0.113386	0.0952694
HG994962.1	645001	645500	0.141948	0.0947084
HG994962.1	645501	646000	0.278144	0.0944268
[truncated: 53,592 more rows]

## Sheet: Additifile File 8
Fig.S8 ΔSNP index distribution in the monensin-resistant strains.

## Sheet: Additifile File 9
Table S9 Detection of Single Nucleotide Polymorphisms (SNPs) in E. tenella Genomes
Sample	nRefHom	nNonRefHom	nHets	nTransitions	nTransversions	nIndels	average depth	nMutatedLoci	nDetectLoci
P0	180913	2336	8410	5710	4018	13468	84.9	0.0560683	191659
2xP1-1	181342	2595	8677	6013	4232	12917	86.6	0.0585212	192614
2xP1-2	181764	2371	8339	5703	3946	13121	77.8	0.0556439	192474
10xP2	73584	40374	55588	57845	36449	29774	133.3	0.565994	169546
10xP3-1	72659	41537	56014	58771	37040	30339	141.7	0.573121	170210
10xP3-2	73535	39899	55171	57434	36037	30214	77.8	0.563862	168605
4xP4	75213	39457	56288	57752	36361	29869	139.1	0.56005	170958
4xP5-1	74652	39266	57150	58115	36566	29987	140.5	0.563612	171068
4xP5-2	77925	34965	59891	57141	36017	29923	147.1	0.548996	172781
sjz-1	80039	47362	43746	54943	34696	27752	134.3	0.532338	171147
sjz-2	79508	46154	44884	54980	34606	27963	138.1	0.533803	170546
SCEt	84057	47980	39260	52689	33104	27160	129.4	0.509291	171297
XAEt	82648	32901	55377	53575	33303	29224	118.1	0.516469	170926
NJEt	82876	33583	54905	53710	33416	28961	132.7	0.516375	171364
